# Supplementary material for: Distinct Functions of Bombyx mori Peptidoglycan Recognition Protein 2 in Immune Responses to Bacteria and Viruses
Source: Front Immunol. 2019 Apr 12;10:776. doi: 10.3389/fimmu.2019.00776 (PMC6473039; doi:10.3389/fimmu.2019.00776)
Supplement: Supplementary file 2 [file Table_1.xlsx]

## Sheet: Supplementary File 1 (FPKM)
gene ID	NmMg3h	NmMg6h	NmMg12h	NmMg24h	TgMg3h	TgMg6h	TgMg12h	TgMg24h	NmFb3h	NmFb6h	NmFb12h	NmFb24h	TgFb3h	TgFb6h	TgFb12h	TgFb24h
BGIBMGA000001	3.01009	2.87958	3.05166	3.31617	2.95505	3.07445	3.35622	3.86407	0.842302	2.20413	1.67665	1.66212	2.49052	1.83052	1.57067	1.84729
BGIBMGA000002	10.9308	13.5305	15.6746	17.0893	11.9374	12.8491	15.313	16.5768	19.5382	15.6579	9.58734	16.8752	10.0991	9.7578	9.76542	13.8148
BGIBMGA000003	0.412802	0.580014	0	1.49124	0.449927	0	1.41854	0.807763	119.828	59.8181	1.75247	82.2403	2.7519	0.896103	5.3823	52.8365
BGIBMGA000004	6.4408	4.18288	3.15306	3.9568	4.16305	3.44068	1.89803	2.30815	0.844268	1.86528	2.0269	1.69357	4.24376	3.25153	1.77861	0.911337
BGIBMGA000005	1.49056	0.897572	0.72022	0.979025	1.51912	0.403667	0.465646	0.719705	32.0786	11.8165	6.65662	7.42502	8.32357	9.11874	4.72344	6.6305
BGIBMGA000006	0.225047	0.189724	0.26441	0.203245	0.220758	0.0879912	0.116002	0.220184	3.23462	9.37567	2.57957	2.47365	1.72529	5.12955	2.05399	3.24562
BGIBMGA000007	0	0.235905	0	0.303261	0	0.218818	0	0	224.283	141.414	0.71277	188.198	7.83481	0	20.9528	129.847
BGIBMGA000008	0	0	0	0	0.0267705	0	0.0422012	0	0	0	0	0	0.0818685	0	0.137248	0
BGIBMGA000009	0	0.037982	0	0	0.0294633	0.035231	0	0	0	0	0	0	0	0	0	0
BGIBMGA000010	0.0528144	0	0	0	0.0287821	0	0.0453723	0.103346	0	0	0	0.0604708	0	0	0	0
BGIBMGA000011	0.0271931	0	0	0.0982348	0	0	0.0467227	0.0532109	0.0766368	0.049256	0	0.0311352	0.0906399	0	0.0506508	0
BGIBMGA000012	0	0	0	0	0.0115799	0.0276937	0	0.0415794	0	0	0	0	0	0.0230634	0	0.0191531
BGIBMGA000013	0.239046	0.261237	0.104021	0.239876	8.04794	0.207699	144.165	0.259867	0.449128	0.769769	0.281896	0.243289	0.0885321	0.288288	0.0494729	26.2873
BGIBMGA000014	0	0	0	0	0	0	0	0	0	0	0	0	0	0	0	0
BGIBMGA000015	0	0	0	0	0	0	0.0332605	0	0.0545554	0	0	0	0	0	0	0
BGIBMGA000016	8.6599	10.4614	8.97424	9.29636	7.50055	9.1196	10.8303	9.36389	2.68911	1.36173	0.767195	0.69523	3.80692	9.88582	2.98908	1.14676
BGIBMGA000017	8.22663	12.4481	16.1092	12.5733	31.0379	27.2168	23.9205	26.004	217.579	5552.44	284.77	73.9048	151.87	168.966	333.575	180.248
BGIBMGA000018	0	0	0	0	0	0	0	0	0	0	0	0	4.75091	0	3.98231	2.56951
BGIBMGA000019	0	0	0	0	0	0	0	0	0	0	0	0	0.187989	0.24486	0	0
BGIBMGA000020	0	0	0	0	0	0	0	0	0	0	0	0	0	0	0	0
BGIBMGA000021	5.08302	10.3162	2.21188	1.02013	9.84918	5.15255	0.970396	1.10515	3213.62	1337.08	1486.56	483.699	7238.31	4585.3	1907.24	803.323
BGIBMGA000022	0	0	0	0	0	0	0	0	0	0.188067	0.146927	0.237758	0.346077	0.300516	0.128928	0.0623914
BGIBMGA000023	2.25912	2.38066	0	3.0604	6.15574	0.736078	0.970396	1.10515	1714.25	421.481	549.067	131.271	3164.52	1954.27	710.087	186.322
BGIBMGA000024	0.564781	0.793554	1.10594	3.0604	1.23115	1.47216	0	1.10515	1661.72	368.284	484.329	161.017	3326.42	1733.59	812.129	242.321
BGIBMGA000025	0.0443544	0.0467407	0.0217135	0.0400575	0.0120859	0	0.0190523	0.021698	0.125002	0.200853	0.400134	0.114265	0.258724	0.192568	0.516351	0.0999495
BGIBMGA000026	0.0502033	0	0	0	0.0136796	0.0163575	0.0215646	0	0.141485	0.0909354	0	0.0574812	0.0836688	0.0817354	0.0701329	0.0226259
BGIBMGA000027	0.0264842	0.018606	0	0.0239185	0	0	0	0	0.0186598	0.023986	0.0140542	0.0303236	0	0	0	0.0238721
BGIBMGA000028	109.756	101.415	100.532	66.3586	122.593	103.978	102.967	78.8785	0.568023	0.18254	0.451593	0.423079	0.485197	0.170149	0.375418	0.322974
BGIBMGA000029	18.3247	18.391	17.3887	4.72841	34.7983	17.8617	21.0783	2.91278	22.2776	27.3348	79.9731	30.502	17.9646	19.7223	79.2593	33.1272
BGIBMGA000030	2.41923	2.11537	2.13483	2.11923	1.86727	2.04335	2.44406	2.17394	0.643759	0.620635	0.41875	0.701403	1.03826	1.0368	0.870287	0.598971
BGIBMGA000031	0.0638063	0.044826	0.0624721	0.0806749	0.0625902	0.0332635	0.120594	0.0873984	0.0359643	0.115575	0.0948071	0.160724	0.0850715	0.0969567	0.24958	0.103524
BGIBMGA000032	0.286987	0.305151	0.227826	0.1401	0.456514	0.272941	0.253211	0.197309	0.174876	0.407436	0.230499	0.444042	0.56878	0.639824	0.332289	0.811002
BGIBMGA000033	0.0415315	0	0	0.0375081	0	0.027064	0	0	0	0	0.0881571	0.0237761	0	0.0901559	0	0.0374353
BGIBMGA000034	0.175708	0	0	0	0	0	0	0	6.33841	7.3838	0	10.9442	0.117134	0	0.65456	5.89166
BGIBMGA000035	0	0.0661736	0	0	0	0	0	0	0.132729	0	0	0.107848	0.470945	0.102236	0	0.0849027
BGIBMGA000036	0	0	0	0	0	0	0	0	0	0	0	0	0	0	0	0
BGIBMGA000037	0	0	0	1.02013	0	0.736078	0	0	6.36676	3.06903	4.79534	1.93997	13.1777	12.2602	6.31188	1.01815
BGIBMGA000038	0	0	0	0	0	0	0	0	0	0	0	0	0	0	0	0
BGIBMGA000039	0	0	0	0	0	2.78645	0	0	38.1609	668.677	124.045	11.4237	206.665	287.75	455.311	122.052
BGIBMGA000040	0	0	0	0.110018	0.0663875	0	0	0	0	0	0	0	0	0	0	0
BGIBMGA000041	0	0	0	0	0	0	0	0	0	0	0	0	0	0	0	0
BGIBMGA000042	0	0	0	0.0569082	0	0	0	0	0	0	0	0	0	0	0	0
BGIBMGA000043	0.047587	0	0	0	0	0	0	0	0	0	0	0.0544856	0	0	0	0
BGIBMGA000044	0	0.0330875	0	0	0.0256666	0.153455	0.161844	0.0921594	0.132732	0	0	0.0808877	0.0784926	0	0	0.0424523
BGIBMGA000045	0	0	0.102826	0	0	0	0.0451116	0.0513761	0	0	0	0.0300616	0	0	0	0
BGIBMGA000046	0	0	0.0362182	0	0.0403185	0	0	0.0723847	0.208503	0.368526	0	0.423543	0	0	0	0.133373
BGIBMGA000047	0	0	0.0805919	0	0	0.0536393	0	0	0	0	0	0	0	0	0	0
BGIBMGA000048	0	0	0	0	0	0	0	0.0436072	0.25122	0	0	0.0255158	0	0	0	0.0401744
BGIBMGA000049	0	0	0	0	0	0	0	0	0	0.106774	0	0	0	0	0	0
BGIBMGA000050	0	0.0599894	0.0836046	0	0	0.0556445	0	0.0835449	0	0	0	0	0	0	0	0
BGIBMGA000051	0	0	0	0	0	0	0	0	0	0	0	0	0	0	0	0
BGIBMGA000052	0	0	0	0	0	0	0	0.0576736	0	0	0	0.0337465	0	0	0	0
BGIBMGA000053	0	0	0	0.0387411	0.0116887	0.0139768	0	0	0	0.0194252	0	0	0	0	0.0199753	0.0386659
BGIBMGA000054	0.219219	0.135527	0.240391	0.126708	0.114688	0.13714	0.0903978	0.102951	0.3954	0.285898	0.148904	0.501997	0.116912	0.342631	0.16333	0.300348
BGIBMGA000055	0	0	0.0629985	0	0	0.0419297	0	0	0.0906685	0.52447	0.13658	0.147343	0.107235	0.139677	0.119849	0
BGIBMGA000056	0.33428	0.156562	0.163645	0.37737	0.197353	0.163375	0.0717943	0.109019	1.76641	1.16053	1.41912	2.02533	1.02137	1.54201	1.63444	2.15939
BGIBMGA000057	16.2594	16.6337	17.4103	15.4384	19.7026	18.8861	20.5093	19.1281	3.04563	10.7662	13.2422	10.9112	13.9173	13.5424	8.69216	11.1578
BGIBMGA000058	1.38206	0.943971	1.39075	1.10948	1.48543	1.77622	1.15433	1.84049	0.324582	0.660615	0.651919	0.593405	1.34361	1.83342	1.43015	1.28035
BGIBMGA000059	10.4574	9.37762	17.6119	10.7658	9.80291	9.07054	15.6374	12.5011	0.100585	0.517184	0.303036	0.245188	0.118964	0.697289	0.598308	0.450387
BGIBMGA000060	5.93036	6.4845	9.17393	7.14813	5.3029	5.02122	8.08955	6.26342	0.164016	0.0948746	0.172948	0.213231	0.193985	0.315837	0.292684	0.293764
BGIBMGA000061	41.0315	41.4576	50.6376	43.3777	65.872	62.9809	65.3148	49.2892	89.7693	35.0734	35.7636	33.0155	40.3733	42.7612	43.4829	45.4091
BGIBMGA000062	52.8784	62.0697	74.6434	90.2095	51.9788	50.4615	61.9077	72.2845	90.4167	54.9674	52.7866	70.8873	66.6983	59.9965	61.645	60.3708
BGIBMGA000063	27.7373	24.1259	21.8171	27.478	28.7075	26.2264	20.1577	26.4537	20.9768	16.9724	14.8758	14.9984	20.4589	22.8703	17.6556	15.6592
BGIBMGA000064	82.2032	96.6453	109.195	119.495	89.0048	88.1942	98.4118	109.452	136.475	49.65	65.8804	68.6858	45.8728	62.4156	62.8627	70.4668
BGIBMGA000065	57.2349	18.1557	27.9651	32.2994	54.9332	22.4118	27.1261	32.8822	0.621322	0.266224	0.545964	0.19633	0.4899	0.983746	0.593153	0.728639
BGIBMGA000066	1788.18	1941.29	1846.69	1488.56	2229.9	2059.48	2105.35	1609.41	18030.7	4551.86	4020.97	2493.05	5444.58	5420.2	4561.28	3997.17
BGIBMGA000067	4.84537	4.55168	3.9579	4.25094	3.60626	3.64464	4.04369	3.92798	0	0.426294	0.352631	0.412122	0.323012	0.330574	0.283648	0.499141
BGIBMGA000068	0.0712439	0.150154	0.0871928	0.0965131	0.262073	0.0464261	0.137711	0.191687	0	1.16142	0	0.061179	0.0890513	0.0386638	0.0165877	0
BGIBMGA000069	8.01461	10.763	8.59895	9.50864	8.67101	13.6535	8.84204	12.8057	2.25687	6.23016	6.53461	5.80952	6.54183	9.40432	5.04946	7.92822
BGIBMGA000070	0	0.0320949	0	0	0	0.0297703	0.0392472	0.0893947	2.89688	1.03438	0.387891	2.11845	0.532965	0.595028	0.68075	1.11183
BGIBMGA000071	0	0	0	0	0	0	0	0.116093	0	0.429856	0	0.203788	0.197753	0	0	0.320862
BGIBMGA000072	12.4463	10.7764	9.02748	6.48494	12.6242	11.0809	10.2455	6.53668	1.73038	8.27514	9.67529	7.00618	9.29621	8.06482	9.20729	6.60369
BGIBMGA000073	10.8616	8.79069	8.62255	9.24599	9.67871	9.23004	11.0334	12.2784	6.92876	11.4655	9.96992	12.1211	14.5549	16.3295	10.7649	12.0395
BGIBMGA000074	38.2241	28.8338	27.4148	8.58453	63.1452	33.2757	43.3937	7.67788	23.4659	78.8468	210.252	57.5806	52.6827	56.8238	162.914	65.1889
BGIBMGA000075	5.8385	5.24543	4.85687	4.43384	4.67282	4.72111	4.8181	5.68731	4.51593	4.47723	1.71875	5.81635	2.44326	1.90574	1.69872	4.31768
BGIBMGA000076	10.0285	8.53789	8.77143	9.4058	8.09657	9.62346	8.80682	9.94258	0.586189	2.75839	3.13786	2.38151	4.11026	3.67665	3.01637	2.62477
BGIBMGA000077	0.145491	0.286195	0.227919	0.315352	0.222006	0.265466	0.299977	0.455512	0.246018	0.685191	0.185297	0.233216	0.484952	0.189498	0.379397	0.47211
BGIBMGA000078	16.0024	15.0995	10.0129	10.0839	19.5795	20.5719	12.3144	11.1048	0.283491	0.865475	0.925256	1.25731	1.17352	1.11001	1.34278	0.921812
BGIBMGA000079	0.403091	0.440509	0.175405	0.242694	0.58579	0.29186	0.384769	0.35056	0.126223	0.892388	0.285208	0.923053	0.298574	2.13894	0.166847	0.726669
BGIBMGA000080	1.24748	1.5633	1.51849	1.27888	1.28618	1.55993	0.926877	1.22052	0.0475096	0.488566	0.250484	0.521147	0.224762	0.76849	0.345401	0.516637
BGIBMGA000081	7.8793	9.10277	9.25746	9.64611	9.44672	8.44348	10.2288	7.70904	20.4787	8.56327	13.7517	12.4297	11.0889	7.60189	13.3717	10.5744
BGIBMGA000082	74.3483	87.5468	97.9036	101.181	79.8249	75.0664	91.6265	95.6615	12.7548	23.7942	29.2431	26.8709	21.3472	20.4832	24.5475	22.1418
BGIBMGA000083	0.00900204	0	0	0.0162599	0.00981163	0.00586618	0.00773357	0	0.012685	0.0407645	0	0.0154606	0.0150028	0.0195415	0.0251513	0.00811418
BGIBMGA000084	5.44077	7.5961	5.6314	5.77163	5.29942	8.2165	6.66247	7.46937	1.38731	6.2572	5.31615	4.37054	5.5269	8.99865	5.09926	7.47299
BGIBMGA000085	5.18543	5.76491	5.01432	5.47673	5.42976	6.60647	5.98967	6.93532	1.39413	3.62632	3.13776	3.14516	3.8603	4.24485	2.92684	4.06024
BGIBMGA000086	25.8362	27.9968	29.0108	23.7762	34.9677	32.5623	32.6837	22.0708	80.596	31.9313	37.8028	34.3691	29.0785	29.6392	37.1142	33.4082
BGIBMGA000087	16.1772	19.9602	24.509	23.0595	21.4177	27.935	26.1288	33.2472	6.61384	14.2828	10.8927	11.2496	20.4423	23.57	16.0861	24.1994
BGIBMGA000088	18.0469	17.4358	19.0336	20.9511	20.2349	18.411	21.9894	21.6194	10.3182	11.8549	11.279	15.655	9.07166	13.082	12.7338	13.8429
BGIBMGA000089	0.571065	0.294994	0.296007	0.27304	0.540044	0.612927	0.476167	0.410827	0.520689	0.562832	0.427826	0.644236	0.75579	0.583368	0.610055	0.878088
BGIBMGA000090	0.87855	0.370326	0.43009	0.595079	0.50272	0.37213	0.717017	0.515739	0	0	0.0466215	0.125739	0.292838	0.0476785	0.081821	0.15838
BGIBMGA000091	0	0.0213257	0.0297207	0.0274147	0.0165427	0	0	0.0296995	0.085549	0.604825	0.354388	1.09481	0.354132	0.26358	0.367517	0.902929
BGIBMGA000092	7.62686	10.8054	8.0762	9.32916	10.5812	14.3726	9.04875	12.7885	4.1129	5.53973	3.69038	5.41968	5.87959	9.75193	4.39655	8.32734
BGIBMGA000093	2.38708	2.37093	1.53125	2.45318	2.69148	2.03829	1.90929	2.01336	0	0.0745486	0.262084	0.141369	0	0.357368	0.229979	0.148389
BGIBMGA000094	3.52332	2.05264	2.52413	3.2596	2.62257	3.35996	3.54363	2.69048	0	0.155657	0.18241	0.196785	0.572874	0.186545	0.480195	0.154918
BGIBMGA000095	7.24104	8.81759	7.56227	10.2889	6.83996	4.78154	6.80132	8.87932	0.272094	3.84736	2.2543	1.65815	0.965433	3.14375	3.05715	2.61075
BGIBMGA000096	75.5428	73.0818	63.0506	90.2203	67.0391	61.3326	78.0196	68.6599	12.7972	49.3499	56.0792	48.6825	66.0456	69	63.0498	70.6967
BGIBMGA000097	20.179	19.3676	19.7161	23.6592	18.5316	18.1421	20.2758	22.0982	4.11477	12.7872	14.8738	15.303	16.9372	17.8011	18.5981	18.1888
BGIBMGA000098	7.50253	8.60478	8.17469	7.43372	10.0445	10.548	9.20282	7.32114	32.1322	11.8776	10.2825	8.31961	12.8647	12.0972	13.1309	10.2592
BGIBMGA000099	19.4653	17.1356	19.6806	18.2971	17.5789	20.9683	18.0876	18.0341	26.4214	19.0683	17.2018	18.1026	18.9348	25.008	23.6779	18.3332
BGIBMGA000100	4.70278	5.05018	4.736	3.94382	3.77106	4.42173	4.7327	3.54946	1.13602	5.05016	4.42077	4.38455	4.03079	4.22932	5.25574	3.99672
BGIBMGA000101	5.41655	5.58663	5.31703	5.13272	4.29692	5.2552	5.33598	3.91212	6.52073	6.56116	6.78285	5.18583	5.35362	5.54687	6.43315	4.74311
BGIBMGA000102	24.7022	21.9515	22.7682	14.6907	26.3136	23.498	25.1407	14.2152	25.4603	18.2054	21.1704	18.411	36.1392	48.8182	22.5921	26.2156
BGIBMGA000103	68.701	41.3728	47.4544	46.5774	60.3062	41.9537	51.4842	35.1258	68.3608	62.5373	98.8979	52.5236	86.4164	55.3818	103.368	37.2683
BGIBMGA000104	81.5716	84.1866	54.9539	56.5351	89.9846	76.1516	56.2239	51.988	82.7436	79.1065	122.583	65.3124	71.4557	49.9798	128.52	43.2873
BGIBMGA000105	0	0.276958	0	0	0.644523	0.128449	0.169339	0.192854	5.8329	2.49928	0	4.85231	0	0.641836	0.550726	1.77672
BGIBMGA000106	83.5439	100.223	121.181	97.9532	104.725	79.8049	117.241	98.4687	83.531	77.5807	155.211	115.607	69.4813	55.5026	164.105	114.204
BGIBMGA000107	203.343	221.157	245.801	194.849	278.155	266.505	267.32	209.97	913.81	311.152	279.78	214.752	384.312	438.032	339.979	310.142
BGIBMGA000108	1.0483	0.309132	0.456167	0.584408	0.366752	0.371079	0.533678	0.329219	0.0364735	0.164096	0.43954	0.266726	0.301966	0.421412	0.144637	0.139986
BGIBMGA000109	1.10167	0.7979	0.578239	1.17445	0.90366	0.725307	0.77569	0.666723	0.128033	0.627454	0.6027	0.562421	0.653028	1.06631	0.560603	0.818984
BGIBMGA000110	0.231737	0.167454	0.194478	0.310941	0.223712	0.241618	0.341285	0.272075	0.261237	0.143916	0.0281084	0.409368	0.0220693	0.10061	0.110994	0.179041
BGIBMGA000111	0.287929	0.0809118	0.225527	0.208028	0.104608	0.400275	0.428752	0.225366	0.324582	0.625846	0	0.879119	0.127963	0.125006	0.321784	0.311437
BGIBMGA000112	2.94029	4.88244	2.61709	5.55228	3.93306	5.22556	3.21488	6.01502	10.1697	4.59961	4.53907	4.59073	5.34576	6.0926	6.2235	8.43274
BGIBMGA000113	0	0	0	0	0	0.0991279	0	0.148831	0.214353	0	0	0	0	0.495324	0.283341	0.54846
BGIBMGA000114	7.84842	6.51307	6.35717	6.28709	5.07054	4.05664	5.69303	3.56926	1.36769	3.84958	7.56604	4.65596	3.34674	1.0898	3.83392	2.02124
BGIBMGA000115	7.7442	8.21954	6.24972	5.37666	10.5834	11.0577	7.79485	6.4633	5.54038	11.6054	9.86635	6.61598	17.0318	23.5492	9.14696	10.4598
BGIBMGA000116	22.1256	24.7649	16.8897	28.4491	16.7582	27.37	19.9744	22.0144	3.17061	8.83052	11.1442	12.0225	4.99992	10.5828	6.28656	9.46464
BGIBMGA000117	7.43202	8.59101	7.05332	9.66428	7.32312	9.53046	6.89793	12.0848	2.02005	3.63925	3.29652	3.7594	3.42687	3.95278	3.08824	2.88452
BGIBMGA000118	6.01094	6.55009	6.22891	5.50787	5.73856	5.50385	5.40895	5.12982	4.2969	6.02012	4.79633	4.85406	7.87898	6.38135	4.93409	4.9534
BGIBMGA000119	11.3809	10.025	11.735	8.7615	11.0132	7.9505	10.9201	5.78441	7.64935	17.8158	24.6997	20.5539	10.8833	9.013	19.1463	14.6065
BGIBMGA000120	20.734	19.6804	22.4386	20.1762	19.7396	18.0914	21.9528	20.6052	5.19958	14.3905	20.9932	15.2756	17.1939	19.7527	18.2579	17.7161
BGIBMGA000121	39.7371	41.7505	51.6932	46.1051	55.2558	51.2121	62.0134	53.4392	62.2359	31.0833	27.2654	29.588	39.6933	46.317	36.5364	46.0841
BGIBMGA000122	33.9412	29.3375	30.1996	31.0131	42.2069	38.3615	33.6628	34.1977	66.1029	18.8825	30.7186	21.2388	31.5791	24.8925	35.6934	22.4961
BGIBMGA000123	29.1747	37.6076	39.4838	39.6433	27.1308	31.5117	32.4985	44.6931	7.54325	17.9383	34.2781	18.0811	20.2222	22.4663	24.4289	18.1748
BGIBMGA000124	0	0.347766	0	0.223531	0.809304	1.77418	0.85053	2.90592	16.0434	13.6738	0	12.4691	0.412497	0.268644	0.691528	8.25459
BGIBMGA000125	9.78398	13.4441	9.71377	12.5016	14.1259	15.5624	12.8691	12.546	34.6467	15.8753	18.479	14.7718	18.0379	20.1748	19.2466	18.557
BGIBMGA000126	8.32098	9.22713	7.82749	7.29384	11.7368	10.7916	9.25097	9.25858	8.50658	10.2697	9.52394	8.87343	11.5564	10.7139	14.2074	11.324
BGIBMGA000127	15.8478	20.6767	21.7705	9.63906	24.4555	17.2296	23.3395	6.40783	98.3272	38.3721	71.3982	32.2634	25.7382	21.7647	54.2934	18.8763
BGIBMGA000128	2.20854	2.7765	2.01406	1.01797	3.38615	3.03906	2.69319	0.744395	4.33808	3.78349	6.9684	3.0409	2.66517	2.66857	5.30779	2.74318
BGIBMGA000129	1294.05	1457.9	1337.24	1475.59	1582.09	1407.93	1508.3	1650.06	251.093	368.287	357.945	358.055	297.301	310.007	397.624	346.639
BGIBMGA000130	12.9667	11.9059	10.0383	11.7922	11.6349	11.81	9.55929	12.952	1.82716	6.00833	4.41661	5.40341	4.32205	5.95687	3.22965	5.51772
BGIBMGA000131	2.39328	2.37409	2.62947	1.92425	3.08377	2.17631	2.67328	1.21199	3.8123	1.7053	3.78641	2.07077	2.01496	1.81781	4.41166	2.00984
BGIBMGA000132	299.706	267.492	224.256	216.375	270.435	246.679	238.428	218.277	29.0598	80.8576	103.125	80.3152	61.5538	51.5648	108.817	62.5906
BGIBMGA000133	2.48661	2.4782	1.64195	2.03681	2.07996	2.97702	2.43431	2.54604	6.51897	3.19478	1.84124	3.21126	2.31303	3.38938	1.99269	3.44023
BGIBMGA000134	0.699238	1.37547	1.27795	0.589398	0.711315	0.789808	1.36161	0.638519	0.26275	1.68875	1.18739	1.60121	1.08766	4.85726	1.2156	3.94971
BGIBMGA000135	19.0974	19.0988	21.6311	16.8415	15.3051	20.0093	24.1914	15.3141	1.05532	4.06964	4.53063	2.87258	4.3685	2.92632	3.06891	2.29518
BGIBMGA000136	15.6501	16.3165	17.4026	13.739	13.2784	15.9185	18.8121	13.9977	2.2229	8.44491	8.42099	6.74194	8.35576	9.25612	6.86578	8.55967
BGIBMGA000137	6.40701	7.56712	6.50941	6.0379	4.67572	6.31715	7.2113	5.85065	1.88416	4.1039	4.45445	4.10381	4.45687	5.28109	3.80502	5.0553
BGIBMGA000138	17.3873	20.7563	21.3054	23.344	19.8191	20.0364	23.2386	22.7899	46.7571	23.2193	26.572	23.8826	23.6931	23.2271	26.9559	24.6803
BGIBMGA000139	0.36916	0.324184	0.0903602	0.250048	0.352065	0.240563	0.237857	0.0902957	0	0.334338	0.7836	0.422677	0.307621	0.300512	0.257854	0.33275
BGIBMGA000140	9.18591	10.2431	8.36352	4.31441	13.4623	11.3066	11.29	4.00502	20.3702	16.2367	33.8798	14.6097	12.0165	12.2593	30.234	15.5033
BGIBMGA000141	11.8692	10.0182	11.0358	9.9482	11.8664	11.2402	9.38981	8.52158	2.4065	7.50153	7.15953	7.47933	8.25404	7.78526	6.44155	7.15804
BGIBMGA000142	11.7255	13.2716	9.5669	12.0603	11.36	16.1308	13.1512	18.4828	1.83585	6.78462	8.98774	8.76372	9.22799	10.9591	7.28009	8.51391
BGIBMGA000143	13.7043	11.606	13.8466	13.2244	13.7091	16.4743	11.827	13.8367	1.76356	8.16103	7.4384	7.37976	9.80326	8.96545	6.64377	8.79913
BGIBMGA000144	6.40193	6.37106	5.59858	6.73121	5.23094	6.48888	5.77888	7.6936	0.397459	1.95075	2.45838	1.77134	2.76352	1.80905	1.88658	1.71035
BGIBMGA000145	31.9146	22.421	19.9075	21.7333	24.6509	17.1073	18.9601	23.1039	2.08537	11.247	16.8676	16.613	11.7959	13.7581	11.3857	20.8792
BGIBMGA000146	26.2665	18.0751	15.8614	20.9212	21.3356	16.052	17.9514	19.4489	4.38363	11.2521	15.9685	15.1548	13.5974	13.2513	12.5547	19.7519
BGIBMGA000147	3.19939	3.0374	3.24537	2.99356	3.95835	3.24941	3.2438	3.24305	4.26464	4.15061	4.34392	3.82821	5.57228	4.50498	4.59027	4.44266
BGIBMGA000148	3.65239	4.82997	2.94495	5.04485	4.91753	2.94009	4.79888	4.62448	0.605489	2.33496	2.73627	3.0749	3.22256	3.0315	3.80171	2.51753
BGIBMGA000149	18.3035	20.6238	18.4883	17.6572	18.9002	19.5526	17.8767	17.264	39.7608	19.1841	27.2987	27.1214	18.2406	12.0073	21.6854	23.3438
BGIBMGA000150	0.100961	0.0886608	0.0988502	0.0683854	0.0962861	0.0164479	0.303572	0.0246949	2.06287	4.54903	0.401824	3.19338	2.27154	0.986243	0.799231	1.70632
BGIBMGA000151	0.155388	0	0.0608557	0	0.0677453	0.0810071	0	0.0608123	0	0.112585	0.131935	0.035583	0	0.202389	0	0
BGIBMGA000152	0.065327	0.0367155	0.0767532	0.0471987	0.0712022	0.0340563	0.0149658	0.0852205	0.0245477	0.0867751	0.0832001	0.0847704	0.0580661	0.0756324	0.0973444	0.0314047
BGIBMGA000153	3.57206	2.27175	1.95116	2.00352	3.70889	2.76878	1.87354	2.4648	1.69548	2.41782	3.43197	2.28173	3.07059	2.20381	2.83647	1.99963
BGIBMGA000154	10.192	11.0619	11.0288	4.91333	17.2283	13.8741	13.9914	4.29919	24.1042	18.5717	40.4552	13.9056	17.5817	18.9071	38.1465	17.1318
BGIBMGA000155	38.8997	50.01	44.2615	31.0361	52.5052	46.0769	46.8033	30.8208	112.511	46.2533	74.6826	63.7441	44.0913	52.0274	72.5194	65.578
BGIBMGA000156	4.25494	3.85708	5.10667	2.7271	3.4408	2.5044	1.17915	2.6858	9.28371	12.1823	2.03943	1.41439	13.2675	5.36316	3.32356	1.9795
BGIBMGA000157	40.6073	53.3298	37.6486	39.5174	56.0015	61.564	41.72	48.8109	131.724	55.2403	57.5222	40.1367	52.7597	82.3929	64.9857	69.3201
BGIBMGA000158	0.0367687	0.0387469	0.0179999	0.04981	0.400755	0.071881	1.04239	0.0179871	0.129529	1.88147	0	0.0210495	5.11677	10.1168	0.0684868	0.0165711
BGIBMGA000159	0.0839795	0.070798	0.0986681	0.0303375	0.0732257	0.0656703	0.0577168	0.0328659	0.142005	0.273808	0.249563	0.346154	0.335904	0.291682	0.218992	0.181672
BGIBMGA000160	0.240033	0.112421	0.313352	0.867118	0.26162	0.208557	0.687368	0.156564	0	0.724638	0.339672	0.18322	1.86685	2.77899	1.34128	1.73087
BGIBMGA000161	0.439478	0.154374	0.215144	0	0.359252	0	0	0.429981	1.23856	0	0.233215	0	0	0	0.204647	0
BGIBMGA000162	0.552004	0	0.540461	0.498527	0	1.43885	1.89689	0.540075	0	0.999868	0	0	1.83994	4.19398	0	1.49268
BGIBMGA000163	0.180326	0.0844567	0	0.325713	0.393087	0.156679	0.309833	0.470478	0.169401	1.41541	0.765541	0.344113	2.2039	2.87062	1.23157	0.866884
BGIBMGA000164	0.171838	0.224793	0.208856	0.310382	0.167917	0.200789	0.173077	0.220302	0.133595	0.676182	0.641464	0.359577	2.29108	3.96177	1.41273	1.23912
BGIBMGA000165	0.634536	0.891565	0.745521	0.916903	0.829923	0.496194	1.96245	0.24833	1.43062	5.74681	3.50195	2.32488	11.4212	17.6312	7.09146	5.26196
BGIBMGA000166	0.0214989	0	0.0420986	0	0.0117162	0.0420292	0	0.0210343	0	0.0389418	0	0	0	0.0233347	0	0
BGIBMGA000167	113.735	130.194	171.572	190.098	118.703	127.898	152.913	212.435	60.8516	97.6593	153.964	136.786	88.4906	89.1589	118.406	158.496
BGIBMGA000168	0.00729796	0	0	0	0.0079543	0.0190229	0	0.0142805	0.0822698	0.0264382	0	0.150407	0.0243255	0	0.0271869	0.131563
BGIBMGA000169	7.21341	5.91226	9.68161	7.16605	5.83109	4.1718	14.7178	4.26392	0.211762	1.27937	2.29674	0.980771	1.45264	2.02259	1.70749	0.623104
BGIBMGA000170	2.50522	3.38196	4.03997	3.63778	2.19513	3.64918	3.37602	4.42156	15.505	6.22837	6.25615	5.45558	2.61973	5.01176	4.30033	5.66747
BGIBMGA000171	27.838	32.7988	22.4293	18.3321	34.4503	37.415	33.3818	24.683	1.63446	2.36363	1.84658	1.16206	3.38295	5.98007	1.35031	3.13654
BGIBMGA000172	0.0419125	0.0883348	0.123108	0.0757043	0.0685228	0.0273123	0.0360067	0	0	0.113877	0.0889659	0.119971	0.139703	0.227457	0.0780678	0
BGIBMGA000173	2.12169	2.0984	1.49999	1.39356	2.18637	2.34863	1.79906	1.62833	3.46343	3.58358	6.49224	3.7354	6.04337	4.845	7.92442	4.37128
BGIBMGA000174	10.6539	10.5166	9.51173	10.2904	9.71275	11.6612	10.5643	13.2327	0.483456	3.49977	3.85213	3.08059	3.94237	3.60627	3.02709	3.58081
BGIBMGA000175	8.83087	9.06608	7.77007	9.23016	8.43156	9.23811	7.60675	11.8196	0.895953	3.6257	3.44906	2.69629	4.31714	3.19498	3.3336	3.50235
BGIBMGA000176	2.98553	3.09689	3.21738	3.80016	2.88277	4.02162	3.61488	4.705	0.338818	1.01624	1.14836	1.19298	1.53612	1.82684	1.38091	1.62548
BGIBMGA000177	25.7521	31.2593	34.2513	28.1462	32.911	33.8482	34.9459	32.7574	35.362	29.5859	32.2133	30.3094	29.8291	30.7021	31.8225	36.4401
BGIBMGA000178	7.81669	9.06904	6.64785	6.54843	10.1871	8.63068	6.55322	8.07834	2.71676	11.122	8.0959	9.30977	9.63949	13.8294	8.47035	14.167
BGIBMGA000179	1.67235	3.0375	2.87541	2.28393	1.60047	2.92382	2.24266	2.95317	0.689722	1.40378	1.81821	2.89554	1.90341	3.63032	3.19096	2.2795
BGIBMGA000180	14.3107	13.3058	8.66953	8.20636	12.4485	15.1483	10.1888	12.403	3.92226	9.55391	8.64848	8.45824	14.2866	12.6648	8.84764	10.2267
BGIBMGA000181	0	0	0	0.0717551	0.0432988	0	0.0227522	0.0259117	0.0746386	0.143915	0.0562165	0.272911	0	0.0287456	0.0493301	0.11936
BGIBMGA000182	0	0.0157716	0	0	0	0	0	0	0	0	0	0.0128521	0	0	0	0.0202355
BGIBMGA000183	0.245143	0	0.480034	1.32837	0.26719	0	0	0	75.3052	95.0242	74.931	252.052	138.909	100.045	37.8988	222.733
BGIBMGA000184	0.1589	0.0558163	0.233367	0.287013	0.173191	0.258868	0.0682549	0.310933	9.74009	16.4059	13.7446	41.4359	25.5554	17.2469	7.39934	39.8174
BGIBMGA000185	2767.92	2498.17	2804.47	3424.29	2880.03	2690.39	3189.96	3408.8	7.44563	1.45772	2.6918	4.55137	3.57663	1.79993	2.1198	3.32659
BGIBMGA000186	19.7966	21.4985	24.0449	21.5681	24.475	23.2807	24.1297	22.5615	69.8248	30.298	32.0163	30.7202	28.1186	33.3719	33.227	35.2525
BGIBMGA000187	9.88674	9.49852	10.5522	9.3272	12.0352	10.3623	11.6607	10.7345	9.39546	5.88688	9.46342	6.20025	8.02548	8.5867	9.8648	7.51247
BGIBMGA000188	135.468	166.16	191.168	159.248	172.991	209.61	198.865	175.474	390.859	193.241	228.803	220.906	170.754	203.403	243.517	316.244
BGIBMGA000189	6.96085	6.02116	5.66239	6.89227	7.13198	7.09059	5.4678	7.8896	6.25908	9.40912	6.138	8.37101	12.3213	10.8394	7.0658	8.23587
BGIBMGA000190	1.2353	1.73568	1.07509	2.97502	0.897601	1.07331	0.471662	0.80574	0	0	0	0.157154	0	0	0.511316	0
BGIBMGA000191	0	0	0	0	0	0	0	0	35.8825	15.9368	0.179576	24.555	0.563974	0	2.20609	13.3447
BGIBMGA000192	0	0	0	0	0	0	0	0	0	0	0	0	0	0	0	0
BGIBMGA000193	0.23688	0.0475475	0.198795	0.183371	0.184417	0.0441038	0.0581434	0.198653	0.0953696	0	0.0718309	0.271221	0	0.0734594	0	0.0610049
BGIBMGA000194	0.425494	0.471984	0.131557	0.849446	0.46376	0.671292	0.577165	0.701135	0.0631129	0.527331	0.427821	0.487177	0.74645	0.29168	0.166851	0.484456
BGIBMGA000195	0.463741	0.260635	0.363235	0.502578	0.404358	0.604394	0.318717	0.544464	0.261387	0.503997	0.196873	0.84955	0.618296	0.402672	0.172756	0.167201
BGIBMGA000196	0.296098	0.416038	0.248492	0.458423	0.276624	0.110259	0	0.0827714	0.476844	0.459716	0.628515	0.581183	0.281987	0.367294	0.315156	0.305022
BGIBMGA000197	3.58409	4.43299	3.65741	4.10307	4.59417	5.69089	3.68619	4.69198	20.3439	11.201	3.1074	10.028	7.23518	12.2731	5.21844	15.5614
BGIBMGA000198	7.76455	9.18357	8.26939	9.79475	9.10097	10.3072	8.92143	9.93496	8.08757	6.18897	7.72124	6.18686	7.80583	7.83379	7.06144	6.59214
BGIBMGA000199	135.649	109.338	107.573	113.527	128.381	117.022	101.688	116.376	17.6861	60.5085	25.6171	32.942	46.9844	55.3299	34.348	50.6485
BGIBMGA000200	29.4772	26.8329	23.2273	25.5288	27.3104	26.7883	23.0253	27.7208	8.44428	14.6716	7.8977	8.68032	12.731	13.5625	9.06146	11.7973
BGIBMGA000201	89.6798	107.838	126.272	131.227	91.6794	91.8005	117.931	111.12	189.223	95.5387	133.998	125.696	97.5483	96.8869	127.949	126.331
BGIBMGA000202	6.35484	2.97632	4.14797	5.3805	16.5944	6.47051	8.30281	8.93767	20.1482	28.4173	11.2409	12.5058	29.1251	105.761	18.6182	26.373
BGIBMGA000203	0.251008	0.352682	0.0983036	0.272029	0.218865	0.196283	0.0862554	0.392934	0	0.0909322	0.319682	0.229917	0.167332	0.217953	0.280522	0.362002
BGIBMGA000204	6.97501	8.63804	7.14208	8.93956	6.54699	11.6694	7.85765	12.2782	4.68914	15.1882	8.72968	10.6554	13.4262	21.0181	9.00853	17.0818
BGIBMGA000205	0	0.00996751	0	0.0128135	0	0	0.0121888	0	0	0.0385489	0.120465	0.113713	0.165519	0.200193	0.211416	0.230195
BGIBMGA000206	5.42066	4.67293	3.91675	4.23281	4.56657	4.01055	3.82308	3.84448	14.5096	95.3998	105.39	106.649	114.524	78.0275	89.173	103.503
BGIBMGA000207	8.11573	6.97	5.91041	5.79772	7.08643	6.46518	6.06342	6.22738	27.3951	143.188	154.19	158.334	172.156	125.262	133.723	161.495
BGIBMGA000208	6.40145	5.70573	6.0191	5.90864	5.7477	5.62326	4.55459	5.46298	32.9027	135.414	141.867	146.654	166.468	113.985	122.545	143.362
BGIBMGA000209	12.6456	12.4496	10.9428	11.1968	11.1581	10.1213	10.7004	11.3521	129.905	278.518	305.316	313.104	327.888	243.768	290.772	311.447
BGIBMGA000210	0.383158	0.49695	0.288574	0.319421	0.0963733	0.576197	0.303847	0.692084	5.98062	1.38806	1.81432	1.92355	2.75077	3.58294	3.95272	2.81608
BGIBMGA000211	0.0800111	0	0	0	0	0	0.274947	0	0	0	0	0	0	0	0	0.144239
BGIBMGA000212	0.267658	0	0.174707	0	0	0	0.30659	0.174582	0	0	0	0	0	0	0	0
BGIBMGA000213	0	0	0	0	0	0	0	0	0	0	0	0	0	0	0.312729	0
BGIBMGA000214	0	0	0	0	0	0	0.709269	0	0	0	0	0	0	0	0	0
BGIBMGA000215	0	0.0154304	0	0	0.0119696	0	0	0	0.1857	0.0596765	0	0.163462	0.0366051	0	0.0409109	0.0791908
BGIBMGA000216	0	0	0	0	0	0	0	0.0902957	10.1437	9.52863	0	18.2279	0.922863	0	1.20332	11.5631
BGIBMGA000217	23.5012	18.362	21.9346	28.3654	26.4048	19.0359	27.4353	23.4232	1.17609	0.91503	1.86486	1.50887	1.09814	1.57339	1.92279	0.989875
BGIBMGA000218	24.8914	24.4407	26.3779	25.2834	25.9809	26.5634	27.5727	26.1299	63.7128	20.6869	18.1507	16.7646	24.7928	25.0463	25.6363	23.8618
BGIBMGA000219	20.6463	24.5809	26.2825	23.3477	27.8298	28.1546	23.6697	25.0164	17.965	18.1536	19.4695	15.7326	19.9491	22.9091	23.483	20.238
BGIBMGA000220	0.0483442	0.059436	0.1065	0.0654912	0.0461055	0.0945105	0.0934472	0.153723	0.153277	0.49257	0.474609	0.671151	0.483422	0.406661	0.360191	0.762582
BGIBMGA000221	0.647408	0.686529	0.885027	0.463339	0.758888	1.09849	0.650629	0.573662	9.46703	6.30591	6.58591	7.28675	6.02594	9.78464	8.03165	9.99751
BGIBMGA000222	13.9161	16.0798	18.0533	16.5533	15.8761	15.9533	20.2138	16.446	5.21201	20.1323	7.44309	16.6149	7.69017	26.9097	9.4474	20.6474
BGIBMGA000223	7.88891	8.35469	7.88535	8.50706	7.45622	5.41703	8.61829	9.0778	2.52194	6.20635	5.07362	4.01747	4.94509	8.43476	4.27666	4.45754
BGIBMGA000224	0.0179156	0.0251726	0.0701639	0	0.0195268	0	0	0	27.0125	20.7039	0.0380287	29.3948	0.597162	0.0777817	1.83536	16.8268
BGIBMGA000225	0.0800111	0.112421	0.156676	0.14452	0.0872068	0	0.412421	0	0.450982	3.33333	0.84918	0.732881	4.26708	4.86323	1.49032	0.721197
BGIBMGA000226	0.0138021	0	0	0	0	0	0	0	0	0	0	0.015803	0	0.0299614	0	0.0746449
BGIBMGA000227	0	0	0	0	0	0	0	0	0	0.785693	0	0	0	0.941605	0	0
BGIBMGA000228	5.3054	5.30274	4.81178	4.46159	5.29019	5.25271	4.91562	4.9588	0.25281	0.406216	0.204014	0.267778	0.437827	0.299049	0.381914	0.265674
BGIBMGA000229	10.406	13.7177	12.7231	14.7616	12.8356	13.2534	14.4779	15.0979	10.5385	16.2437	16.3418	17.8815	14.8329	15.794	17.4286	17.6612
BGIBMGA000230	12.196	15.3547	15.1725	17.1215	15.8373	16.9442	15.526	19.3755	33.0101	22.638	23.0684	22.513	22.07	21.6255	22.9416	22.5667
BGIBMGA000231	940.265	870.74	1052.88	1073.08	894.068	724.405	976.507	1089.83	107.291	92.5237	107.863	87.3677	113.544	123.388	107.661	91.0698
BGIBMGA000232	24.5269	26.1309	28.8676	27.33	28.5337	26.772	30.0614	29.798	160.526	84.5103	28.1287	125.796	24.4071	29.5401	37.2961	88.3145
BGIBMGA000233	9.34431	8.38821	9.75885	10.6895	7.86484	8.79554	11.9522	11.7835	6.58364	29.6201	32.0662	34.7716	37.8948	37.5263	30.0721	39.4931
BGIBMGA000234	9.30497	9.75444	9.80109	10.2946	8.92138	9.86518	11.4087	10.1008	1.83029	2.27161	3.3513	2.97437	3.47103	2.62515	3.14934	2.22045
BGIBMGA000235	12.9754	13.996	13.4649	16.0782	12.4226	13.5654	14.6873	13.317	1.99098	4.35079	4.54871	5.20377	5.80845	4.03841	5.39511	4.58485
BGIBMGA000236	52.8454	47.4531	73.2081	86.0886	52.3333	51.591	70.8256	88.8576	75.4432	31.3933	54.0718	68.0152	46.7303	49.8134	64.467	70.4883
BGIBMGA000237	21.046	30.6577	29.8294	29.3632	20.6873	31.5114	32.331	34.2169	5.19884	8.58844	6.78106	8.43753	8.10229	8.85361	7.54314	8.46106
BGIBMGA000238	0.0218589	0.0153566	0	0	0.0119124	0	0.0375576	0	0	0.356346	0.0463989	0.0125139	1.27505	1.56588	0.101788	0.0394059
BGIBMGA000239	0	0.0354643	0.0741377	0	0.0137552	0.0164479	0.0216837	0.0246949	0.320101	0.548627	0.0267883	0.303444	2.52393	2.57519	0.399615	0.432267
BGIBMGA000240	2.41669	3.39561	1.64602	1.7081	2.51951	2.6019	1.62482	2.26166	1.77674	2.47421	1.11517	1.68428	2.80184	1.59664	1.37	2.08362
BGIBMGA000241	0.690997	0.642608	0.632743	0.835067	0.818161	0.790434	0.71748	0.865752	0.0420302	0.414209	0.306012	0.512268	0.43082	0.377699	0.305565	0.322625
BGIBMGA000242	1.29674	1.37351	1.44542	1.34529	1.36263	1.49937	1.41681	1.6656	0.281119	0.698631	0.762242	0.83754	1.21911	0.895009	0.656483	0.79122
BGIBMGA000243	25.5328	32.9226	27.1594	33.5926	30.3486	40.1241	34.1212	31.8689	53.3021	31.7841	35.9086	31.0389	27.6682	38.5475	35.0327	37.1264
BGIBMGA000244	13.9923	11.7155	14.2252	11.502	13.6817	14.0388	16.1812	10.9925	23.9627	12.4072	17.6858	11.8025	12.8491	11.6253	18.5869	12.0844
BGIBMGA000245	0.177412	0	0.0868512	0	0.0966838	0	0.152413	0.173578	0.749987	0.0803386	0.659024	0.71096	0.295675	0.481404	0.247841	0.5597
BGIBMGA000246	0	0.14264	0.0993958	0.0916838	0	0	0	0	0.143052	0.0919425	0	0	0	0.110187	0	0
BGIBMGA000247	0	0	0	0	0	0.0589499	0	0	0	0	0	0	0	0	0	0
BGIBMGA000248	0	0	0	0	0	0.0850444	0.112117	0	1.4712	1.89113	0	2.46552	0.435003	0	0.607714	0.705808
BGIBMGA000249	13.664	13.1847	11.7664	10.4074	18.5263	16.1454	11.8093	14.9794	4.17562	7.23122	2.00931	3.29861	7.95661	4.02039	3.9863	1.63228
BGIBMGA000250	0	0	0	0	0	0	0	0	1.00321	1.39703	0.503735	0.611363	2.17529	0.515156	0.552536	0.641723
BGIBMGA000251	0	0	0	0	0	0	0	0	0	0	0	0	0	0	0	0
BGIBMGA000252	0	0	0	0	0	0	0	0	0	0	0	0	0	0	0	0
BGIBMGA000253	0	0	0	0	0	0	0	0	0	0	0	0	0	0	0	0
BGIBMGA000254	0.0430987	0	0.0421975	0	0	0	0	0.0421674	0	0	0	0	0	0	0	0
BGIBMGA000255	0	0	0.25496	0	0	0	0	0	0	0	0	0	0	0	0	0
BGIBMGA000256	0	0	0	0	0.141912	0	0	0	0	0	0	0	0	0	0	0
BGIBMGA000257	0	0	0	0	0	0	0	0	0	0	0	0	0	0	0	0
BGIBMGA000258	0	0	0	0	0	0	0	0	0	0	0	0	0	0	0	0
BGIBMGA000259	0	0.0583534	0.0813246	0	0	0	0	0	0	0	0	0	0	0	0	0
BGIBMGA000260	0	0	0	0	0	0	0	0	0	0	0	0	0	0	0	0
BGIBMGA000261	0	0	0	0	0	0	0	0	0	0	0	0	0	0	0	0
BGIBMGA000262	0	0.147635	0	0	0	0	0	0	0	0	0	0	0	0	0	0
BGIBMGA000263	0	0	0	0	0	0.0379238	0.0499961	0	0	0	0	0	0	0	0.108399	0
BGIBMGA000264	0	0	0	0.0544674	0	0	0	0	0.212461	0.0273106	0.0320044	0.120843	0	0	0.0280839	0.0271809
BGIBMGA000265	0.02524	0.0354639	0	0	0	0	0	0	0	0	0.107152	0	0	0	0.141039	0.0455013
BGIBMGA000266	0	0	0	0	0	0	0	0	0	0	0	0	0	0	0	0
BGIBMGA000267	0	0	0	0	0	0	0.0688536	0	0	0.217761	0	0.0917659	0	0	0.0746424	0
BGIBMGA000268	0	0	0	0	0	0	0	0	0	0	0	0	0	0	0	0
BGIBMGA000269	0	0	0	0.0500104	0	0	0	0	0.0780302	0	0	0	0	0.0601035	0	0
BGIBMGA000270	0	0	0	0	0	0	0	0	0	0	0	0	0	0	0	0
BGIBMGA000271	0	0	0	0	0	0	0	0	0	0	0	0	0	0	0	0
BGIBMGA000272	0.0198629	0	0	0	0	0	0	0.0388674	0	0	0.0421621	0	0	0	0	0
BGIBMGA000273	0.272855	0	0	0	0	0	0.156271	0.177972	0	0	0	0	10.3074	0.987181	0.16941	0.163962
BGIBMGA000274	0.116767	0	0.0285812	0.0263636	0.0636339	0.0570682	0.0752348	0.0285608	0.205673	0.158628	0.0619638	0.0334235	42.8127	11.5648	0.0271867	0.052625
BGIBMGA000275	0	0	0.0798724	0	0	0	0	0	0	0	0	0	0	0	0.0759753	0.0735322
BGIBMGA000276	0	0	0	0	0	0	0	0	0	0	0	0	0	0	0.0905231	0
BGIBMGA000277	0	0	0	0.0868585	0	0	0	0	0	0	0	0.0550591	0	0	0.358281	0
BGIBMGA000278	0	0	0	0	0	0	0	0	0	0	0	0.0544856	0	0	0	0
BGIBMGA000279	0	0	0	0	0	0	0	0	0	0	0	0	0	0	0	0
BGIBMGA000280	0	0	0	0	0	0	0	0	0.499991	0.321354	0.188293	0	0.147837	0.192562	0.495682	0.0799571
BGIBMGA000281	0	0	0	0	0	0	0	0	0	0	0	0	0	0.152569	0.392736	0.126702
BGIBMGA000282	0	0	0	0	0	0	0	0	0	0	0	0	0	0	0	0
BGIBMGA000283	0	0.0468534	0	0	0.036345	0	0	0	0	0	0	0	0	0	0	0
BGIBMGA000284	0	0	0	0	0	0	0	0	0	0	0	0	0	0	0	0
BGIBMGA000285	0.0464988	0	0	0	0.0380105	0.0151505	0.0199733	0.022747	0.0327613	0.0210563	0	0.0532396	0	0	0.0866103	0.062869
BGIBMGA000286	6.14654	6.76899	8.05113	8.77672	7.06145	9.14745	7.8493	7.72032	31.7188	10.0051	9.60894	9.17741	8.44423	10.4579	8.97336	14.3749
BGIBMGA000287	5.11601	6.01032	6.63404	5.09943	6.41534	5.6196	7.70249	6.06012	9.9336	6.19857	5.70217	6.28868	7.30015	6.27717	5.67295	6.50844
BGIBMGA000288	20.9781	18.5963	19.1416	22.8745	20.6313	23.7289	20.7203	26.5228	4.44949	16.824	11.5869	11.5962	17.523	10.9745	11.8256	12.0812
BGIBMGA000289	0	0	0	0	0.0213705	0	0	0	41.8302	23.4046	0.0416193	32.1254	0.980318	0	3.06777	21.208
BGIBMGA000290	39.7019	37.1	43.2914	43.3216	45.2583	45.2224	38.0323	47.8898	37.0156	22.2637	18.6441	19.335	25.8324	31.6993	23.8565	30.7369
BGIBMGA000291	2.96104	2.31797	1.44956	2.97981	3.15818	2.26034	2.7255	2.81428	1.13253	2.1837	2.96306	2.39743	2.39694	1.51512	1.61521	2.28771
BGIBMGA000292	252.961	279.057	393.789	381.817	290.765	286.312	382.212	398.488	306.754	212.588	221.638	201.258	207.864	260.877	219.838	245.271
BGIBMGA000293	9.72786	12.6464	11.9723	9.97601	13.303	17.329	12.8871	12.5419	37.9846	12.4743	9.60078	13.8706	8.40925	13.6669	11.0918	15.0784
BGIBMGA000294	0.11075	0.0778055	0.0542171	0.100021	0.0905326	0.216511	0.142716	0.162535	0.390151	0.451364	0.058771	1.20465	0	0	0.257859	0.598961
BGIBMGA000295	0.211781	0.340076	0.414706	0.382529	0.362729	0.236584	0.363879	0.592014	0.852645	0.712416	0.706418	1.59346	0.504221	0.591083	0.338118	1.14536
BGIBMGA000296	0	0	0.0535678	0	0.0298161	0.035653	0	0	0	0.0495509	0	0	0	0	0	0.0986313
BGIBMGA000297	0.37501	0	0	0	0.408736	0	0	0	0	0	0	0	0	0	0	0
BGIBMGA000298	6.84483	4.28675	4.45748	4.16874	9.11445	7.72592	5.78527	5.75347	2.40573	3.40739	0.637541	3.80091	2.26571	1.26968	1.35444	2.56478
BGIBMGA000299	0.0625817	0	0.0816975	0.113038	0.113683	0.10875	0	0	6.40813	6.15906	0	9.64942	0.27813	0	0.660546	5.56572
BGIBMGA000300	8.18524	10.0632	11.0194	9.41226	10.1792	10.1561	12.1627	9.14908	23.3698	11.6369	14.5208	14.0441	11.1829	9.01331	15.3126	12.9757
BGIBMGA000301	0.112803	0.132079	0.0736294	0.254687	0.122948	0.208273	0.193816	0.239125	0.397383	0.204325	0.0997674	0.355178	0.344661	0.102029	0.192601	0.220301
BGIBMGA000302	18.8758	17.9555	18.6323	16.2537	19.7667	18.5426	20.1637	17.5875	3.45141	9.76047	10.4547	14.1135	8.90952	8.04479	10.136	10.2709
BGIBMGA000303	2.54158	2.441	3.33892	2.55686	3.57666	3.01894	3.26136	2.95881	0.544011	1.22376	1.29751	1.17875	1.71577	1.39677	0.838945	1.68193
BGIBMGA000304	5.1748	6.36207	4.74994	4.52744	6.52148	6.05935	5.83489	6.17051	1.48117	2.92917	4.37657	3.84198	3.90789	4.21251	5.27121	3.9356
BGIBMGA000305	2.05702	2.33573	3.41913	3.49947	2.95894	2.49388	4.33573	4.14215	8.49357	4.13756	4.21404	4.82	3.66741	4.49131	4.90074	6.51105
BGIBMGA000306	0	0	0.034674	0	0	0	0	0	0.14971	0.128296	0.0375865	0.0405486	0.236087	0.115316	0.0989467	0.095765
BGIBMGA000307	4.82109	4.13535	4.73104	4.84003	5.38634	4.69461	5.92489	5.41532	13.0918	57.4286	73.8026	36.6156	46.4153	92.5927	92.1518	74.1226
BGIBMGA000308	0.101147	0.0710592	0.0660215	0	0.165366	0.0439417	0	0.0989615	0.0950193	0	0	0.0193017	0	0.0365948	0.0628002	0
BGIBMGA000309	0.376006	0.264157	0.294515	0.237706	0.204911	0.245024	0.258419	0.18394	0	0.0681076	0.11972	0.236783	0.0626651	0.0408114	0.245127	0.101676
BGIBMGA000310	0.164335	0.0461802	0.0858126	0.0395772	0.0597047	0.0713925	0.0564714	0.0428756	0.247006	0.436578	0.209296	1.0286	0.0365174	0.214041	0.306096	0.513506
BGIBMGA000311	26.9953	26.0092	16.6717	19.6648	47.3355	42.1035	21.2035	30.6494	17.6404	21.3323	22.165	16.1337	29.4661	32.3914	31.9376	25.5628
BGIBMGA000312	63.5379	52.4732	62.979	48.2252	70.5746	64.7163	63.237	50.1711	193.883	119.846	110.468	79.2059	110.164	115.632	123.091	93.9527
BGIBMGA000313	1.20639	2.44533	0.968169	1.07166	1.358	2.31977	1.05339	1.39317	4.51464	1.50456	0.0839593	1.81152	0.131841	0.30052	0.147349	1.17654
BGIBMGA000314	0.00892288	0.0250745	0.0349452	0.0322339	0	0.0116292	0	0	15.8174	10.1823	0.0568207	15.9376	0.565093	0	1.26313	9.57097
BGIBMGA000315	1.5943	1.22187	2.4124	1.83254	1.81667	2.07785	1.36965	1.70165	0.6127	0.656324	0.6153	0.829738	2.89861	1.10119	1.34982	0.783849
BGIBMGA000316	9.74691	9.70134	10.974	9.33269	10.8493	10.1685	12.318	10.6734	2.98367	8.10838	11.4561	7.52339	10.2797	8.69319	9.43114	8.09062
BGIBMGA000317	0.340196	0.0682854	0.0951664	0	0	0.190019	0.334011	0.0950984	0	0	0	0.0556448	0	0	0.0905231	0
BGIBMGA000318	0.21156	0.297256	0	0	0	0	0	0	0	0.383208	0	0.242229	0	0	0	0
BGIBMGA000319	0.0369548	0.0649049	0.0814096	0.0917805	0.0654522	0.0361224	0.0793688	0.0813515	0.0390554	0.0669378	0.0980529	0.0740461	0.0307944	0.0401104	0.0774375	0.13324
BGIBMGA000320	11.6768	11.8505	13.9819	8.7423	16.2786	15.5515	16.0832	8.62696	45.378	20.0801	37.467	23.3556	20.8715	26.18	39.1255	29.1421
BGIBMGA000321	16.4877	13.7265	15.5702	11.6211	18.384	14.9574	16.4867	11.0739	6.41529	9.19137	14.7305	10.9321	11.6974	11.1526	13.25	8.80576
BGIBMGA000322	0.0113644	0.0159678	0	0.164216	0	0	0.0195262	0	0	0	0.0241228	0	0	0	0.0211678	0.0204872
BGIBMGA000323	3.73787	5.65048	4.58208	4.68398	4.80273	6.42942	5.44768	6.28347	15.4445	7.81643	6.02055	8.44351	6.51653	7.3005	6.43399	9.62371
BGIBMGA000324	436.393	524.85	458.085	499.796	605.073	527.354	936.093	817.276	933.282	1859.85	1363.03	1272.02	1796.03	1163.4	1875.65	1665.13
BGIBMGA000325	0	0	0	0.212857	0.128444	0	0	0	0	0.426916	1.25072	0.539716	0.392801	0	0	0.637334
BGIBMGA000326	0.21403	0.601453	0.698516	14.8193	0.0777597	0.278946	0.858067	0.279207	0	0	0	0.163372	2.85362	0	0.132887	0.128614
BGIBMGA000327	7.91912	8.62083	2.79407	3.99478	7.46493	7.15961	11.6452	8.37621	14.4766	9.4336	6.51182	3.59418	16.6461	8.0533	8.23899	6.43069
BGIBMGA000328	81.386	81.0027	66.4116	74.6227	88.5971	78.0481	122.772	115.724	180.946	180.877	144.085	172.61	151.941	143.579	203.295	222.718
BGIBMGA000329	0.132901	0.0466838	0.0650612	0.120026	0.10864	0.0433026	0.114174	0	2.29411	28.707	12.9768	18.9829	34.3868	13.5956	47.7765	13.5367
BGIBMGA000330	0	0	0	0.0412588	0	0.0297703	0	0	0.0643752	1.03438	0.630322	1.01999	0.837516	0.892541	3.27611	0.494145
BGIBMGA000331	0	0	0	0	0	0	0	0.0625132	1.53059	1.0416	0.678125	0.548674	0.319457	0.2774	0.773573	0.748698
BGIBMGA000332	0	0	0.0903602	0.166699	0.050295	0	0	0.0902957	0.390144	0.0835845	0.1959	0	0	0	2.92235	0.0831876
BGIBMGA000333	0.0426951	0.0599894	0.334418	0.308471	0.232674	0.222578	0.146716	0.250635	9.26504	96.6693	63.2576	67.8028	78.5557	48.5652	117.061	46.1039
BGIBMGA000334	0.0661962	0.09301	0	0.3587	0	0	0	0	0	0	0.140512	0.0757926	0	0	0	0
BGIBMGA000335	0.036744	0.0172092	0.0959351	0.99553	0.0400485	0	0.0420886	0.0479333	0	0.0221853	0.0519966	0.0280471	1.55135	0.372228	0.0684407	0.02208
BGIBMGA000336	42.4536	44.7949	34.1217	31.4153	42.715	33.0873	49.9556	37.1623	15.6338	21.3376	20.5026	13.002	46.6612	15.1589	25.771	19.0009
BGIBMGA000337	0.0507593	0	0	0	0	0	0	0	0	0.275827	0	0	0	0.110187	0	0
BGIBMGA000338	1.05019	0.737793	0.822585	0.663916	0.915711	0.547485	1.98486	0.719248	3.55163	6.37256	9.02824	5.29072	3.85054	3.19163	7.62888	3.97577
BGIBMGA000339	0.0398993	0	0.15626	0.108102	0.0869752	0.0780011	0	0.156148	1.29313	2.99926	2.87955	2.19281	2.39386	1.60233	1.78363	2.84116
BGIBMGA000340	0	0	0	0	0	0	0	0	0	0.0811262	0.0950693	0.0512807	0	0.0972247	0	0
BGIBMGA000341	0.276002	1.1634	0.540461	0.498527	0.601648	0.359713	0.474221	0	34.225	344.954	217.939	404.497	262.191	165.363	370.66	308.985
BGIBMGA000342	0	0	0	0	0	0	0	0	0	0.142463	0.333896	0	0	0	0.292995	0.141787
BGIBMGA000343	0	0.125359	0.174707	0.483455	0	0	0	0	0	0	0	0	0	0	0	0
BGIBMGA000344	0	0	0	0	0	0	0	0	0	0.218694	0	0	0	0	0	0
BGIBMGA000345	0	0	0	0	0	0	0	0	54.4672	16.6497	0	24.2872	3.14241	0	1.75602	12.9591
BGIBMGA000346	3.38061	4.58034	5.91057	46.887	8.42204	6.13686	13.2766	15.5928	27.9016	187.64	165.045	196.299	183.914	62.902	143.478	202.202
BGIBMGA000347	0.719211	0.711647	0.57524	1.04292	0.927423	0.924146	1.40978	0.931619	0.685154	0.568801	0.430039	0.382742	0.911639	0.659684	0.641513	0.876543
BGIBMGA000348	5.93021	6.26468	5.41913	6.46653	5.43416	5.20981	6.26446	5.11441	16.0938	34.055	23.9635	15.8431	58.2748	139.269	39.7241	31.7552
BGIBMGA000349	3.00101	3.2754	2.72838	2.58928	3.48993	3.85883	3.19965	2.54292	5.92786	4.61077	3.24193	3.20597	4.82285	6.3982	3.71821	5.21683
BGIBMGA000350	31.9166	39.1966	45.0848	40.0465	43.0191	37.6278	45.2105	39.2125	76.3879	30.4506	39.5628	36.8922	29.6415	30.1465	39.1411	39.31
BGIBMGA000351	1.4725	1.24963	0.920068	0.909301	2.33195	1.27394	1.21095	1.14105	3.5469	2.32526	0.667867	3.22784	0.797049	1.19299	0.992387	2.11002
BGIBMGA000352	0	0	0	0	0	0	0	0	0.0333554	0.0428763	0	0.0271026	0.0394501	0.0513846	0.0220452	0
BGIBMGA000353	2697.75	2453.13	3445.08	4489.39	3527.66	4008.41	3965.35	5214.77	20.7758	2.47178	5.22649	6.45356	7.86104	5.15179	4.69677	4.519
BGIBMGA000354	13.7776	15.39	15.1502	14.9141	15.3219	16.5069	15.4104	15.8909	7.08024	7.9998	12.6355	10.5349	11.8942	9.60464	10.3425	12.4331
BGIBMGA000355	2.52945	3.9711	3.61376	4.59212	3.46024	4.30581	3.41476	4.6718	9.52907	4.62846	4.68432	4.50675	5.63511	6.30332	5.40855	5.18811
BGIBMGA000356	8.30288	8.50759	10.0107	10.8712	9.16815	11.1047	10.092	10.5711	52.8279	19.1112	14.6996	16.3977	19.9406	27.4685	22.4212	24.4455
BGIBMGA000357	0	0.13954	0.0972351	0.0896908	0	0	0.0853179	0.0971657	0	0.179888	0.210805	0.170563	0.165513	0	0	0
BGIBMGA000358	2.98673	2.23674	1.7417	1.6522	2.70452	2.45017	2.3184	1.98768	0.242123	1.25409	1.60909	1.07625	1.6508	1.19578	1.46846	0.892829
BGIBMGA000359	2.73494	2.31607	2.01889	2.09643	3.00782	2.79202	2.91707	2.1141	0.521969	1.49848	1.84775	1.24409	1.9755	1.50099	1.95489	1.30216
BGIBMGA000360	35.1174	36.9455	40.9729	33.9515	47.1699	42.3143	38.9472	31.9361	99.7558	30.0678	44.8586	32.4222	39.1728	36.4886	53.7189	35.5202
BGIBMGA000361	14.3543	15.245	16.316	14.9094	17.1446	16.4075	16.6354	14.425	22.0192	8.88624	10.689	9.36181	8.56548	10.1425	10.4433	10.669
BGIBMGA000362	6.18216	5.83015	5.1706	5.29936	6.80667	6.78717	6.06718	6.64317	1.53557	4.42226	4.44834	4.12705	4.05142	5.18608	4.48894	5.08129
BGIBMGA000363	39.1993	32.1631	29.8188	28.8361	34.1048	28.7453	28.6962	30.7587	34.6095	72.9609	97.8044	77.8967	74.9898	87.0126	87.2875	92.0079
BGIBMGA000364	9.60212	10.9007	15.6147	11.8526	10.6105	12.4495	11.9312	11.2801	17.8379	7.16172	12.3773	7.45623	11.6838	10.9991	11.5728	8.26575
BGIBMGA000365	28.0515	29.8422	34.7627	40.3171	39.004	45.6993	37.2498	46.3433	37.8339	19.1629	22.0311	22.1615	20.8374	23.0526	23.7363	28.1745
BGIBMGA000366	9.43239	6.96607	6.36998	5.09985	9.80762	7.12635	7.78807	5.29723	0.756626	4.05249	5.97423	3.8578	4.71302	3.77848	5.18406	3.51699
BGIBMGA000367	202.535	231.084	192.012	145.303	261.547	235.229	200.559	147.782	907.722	429.983	454.975	248.296	494.933	506.972	507.439	357.758
BGIBMGA000368	0.213197	0.256762	0.337959	0.293399	0.276632	0.317554	0.401198	0.437046	1.9742	1.47114	1.24988	1.6971	1.25206	1.58676	1.34261	2.04981
BGIBMGA000369	0.0946123	0	0	0	0	0.123308	0	0.185136	0	0	0.200829	0	0	0.410765	0.881141	0.170562
BGIBMGA000370	0	0	0	0	0	0	0	0	0	0	0	0	0	0	0	0
BGIBMGA000371	0.193579	0.163195	0.189532	0.209791	0.232088	0.30275	0.332605	0.113638	0.109111	3.43626	3.7803	2.68187	2.77452	2.64738	2.56003	2.40792
BGIBMGA000372	4.30248	0	5.05502	0	0.937884	2.24297	1.47849	0	0	1.55865	1.82654	1.97048	2.8682	3.7359	1.60279	4.65376
BGIBMGA000373	9.23161	8.37514	8.7342	8.22742	10.1355	10.041	9.38226	8.64862	3.3902	7.41822	10.5581	7.2581	9.461	9.24237	9.49131	8.89371
BGIBMGA000374	18.2139	22.1865	21.5765	19.5353	24.1751	26.5043	23.872	21.782	35.9106	18.568	23.3728	15.6494	19.4424	25.0464	26.1313	24.6669
BGIBMGA000375	2.38737	3.27159	1.44287	1.17121	2.82695	4.41751	2.78527	1.21115	4.81773	4.43112	4.37938	4.11707	3.34022	7.54977	4.9409	5.57902
BGIBMGA000376	0.0102894	0.0144573	0	0	0	0	0.0176791	0.0201342	0.0869945	0.111826	0.0218409	0.21206	0.0342967	0.0223361	0.038331	0.0741968
BGIBMGA000377	0.105019	0.590235	0.102823	0.284535	0.343392	0.547485	0.0902209	0.205499	0	0.665789	0.11146	0.360731	0.700098	1.48183	0.195612	0.946612
BGIBMGA000378	0.173245	0.126218	0.125646	0.139077	0.111897	0.167252	0.143321	0.113001	0	0.0348673	0.0408599	0.0587733	0.0213874	0	0.0358547	0.0578362
BGIBMGA000379	0.47446	0.373155	0.321379	0.388072	0.256939	0.38113	0.420422	0.449609	0.0504583	0.178368	0.0696747	0.365578	0.0397854	0.0453437	0.0889305	0.199039
BGIBMGA000380	0.047587	0.0668628	0	0.0859538	0.1556	0.18606	0.0817631	0.186235	0	0	0	0	0	0	0	0
BGIBMGA000381	67.6196	72.7985	61.4133	50.6232	83.1457	78.347	55.8798	48.7408	90.635	65.0174	89.5062	65.674	58.009	68.6319	92.724	69.0879
BGIBMGA000382	67.2418	75.0784	59.4029	51.9198	81.4572	73.9221	50.7995	44.897	129.615	68.8019	100.021	74.1687	63.1328	66.6324	104.882	74.1198
BGIBMGA000383	19.0278	21.1214	19.4271	22.4134	23.237	23.0108	19.7403	22.8061	18.9515	11.5251	13.0898	13.3791	15.0769	12.4701	14.7722	13.0468
BGIBMGA000384	78.1555	107.077	125.955	137.946	87.1682	106.533	139.477	148.268	14.5165	5.27495	4.82934	6.35611	7.09814	9.6406	7.11943	8.72797
BGIBMGA000385	3.33697	2.45597	2.68377	2.04501	2.55461	2.58873	2.69612	2.79845	0.671743	1.54708	3.12	1.22809	3.17794	2.97515	4.62467	1.46812
BGIBMGA000386	0	0.0957764	0	0.246246	0	0	0	0	41.4949	38.0289	0	55.6474	1.13604	0	5.20564	33.4245
BGIBMGA000387	363.188	296.599	318.55	321.182	392.077	361.837	320.432	367.83	0.679317	0.248909	0.353852	0.580345	0.37544	0.2494	0.251761	0.377682
BGIBMGA000388	2.45005	1.69857	1.68348	1.55286	2.08515	1.65968	1.92585	1.73396	0.802121	1.20647	0.921787	0.886924	1.45726	0.980903	1.23517	1.03676
BGIBMGA000389	0.207651	0.145882	0.203309	0.37507	0.282908	0.202974	0.356783	0.304746	0.585213	0	0	0.0594386	0	0.225383	0	0.0935855
BGIBMGA000390	8.54852	10.3573	9.0936	8.64733	9.9549	10.594	9.82277	9.12222	251.083	238.453	353.732	347.347	321.782	230.552	328.329	313.766
BGIBMGA000391	0.905656	0.848338	0.502474	0.572544	1.67808	1.03608	0.631078	0.85655	199.737	156.208	168.797	170.054	175.271	187.162	199.393	188.274
BGIBMGA000392	1.33321	1.27381	1.81007	1.54119	1.68561	1.5754	2.32125	1.80877	1.55303	4.63662	2.33943	2.09638	6.75467	3.66588	3.24483	3.36482
BGIBMGA000393	11.5817	14.4267	14.9298	12.1707	15.0047	16.2892	15.6465	14.3212	12.8751	13.1737	14.5298	16.5845	17.2648	17.5458	14.5144	22.6416
BGIBMGA000394	22.7476	25.5206	24.0828	25.6691	26.4302	28.9258	25.1238	27.0042	46.4217	17.4951	17.7505	18.0815	21.9194	23.9866	21.8183	24.2515
BGIBMGA000395	5402.37	5835.96	6077.99	4752.83	6940.87	6238.17	6579.19	4930.24	38540.6	10709.7	9840.22	5523.45	14265.6	13304.4	11431.6	9861.72
BGIBMGA000396	132.868	154.999	134.41	143.021	166.459	159.428	134.363	153.501	37.998	63.9415	69.2071	52.768	77.6254	79.8228	73.058	74.2442
BGIBMGA000397	104.194	113.867	115.74	108.759	138.894	128.992	108.283	117.323	53.659	50.4724	56.4366	40.0263	56.6538	82.17	58.1911	64.2999
BGIBMGA000398	169.452	155.215	138.394	160.112	187.752	156.664	140.68	165.731	299.398	321.717	343.361	291.818	390.631	442.3	336.551	322.207
BGIBMGA000399	32.028	38.7222	46.2839	31.2124	41.3489	44.2014	48.5459	32.4533	125.388	40.2948	49.5391	48.838	32.4405	36.7571	53.8297	48.16
BGIBMGA000400	0	0.0324191	0.0451811	0	0	0	0.0396436	0	0	0	0	0	0	0.0500865	0	0
BGIBMGA000401	0.0126904	0.0178308	0.062125	0.0229219	0.00691583	0.0165393	0.0436087	0.0248322	0	0.0114933	0	0.0799153	0.0422995	0	0.0236375	0.0457549
BGIBMGA000402	0.00663066	0.0279496	0.0389521	0.0838363	0.014454	0.00864174	0.0341781	0.0259495	0.41111	1.12898	0.928925	0.895844	0.950356	0.806049	0.765732	0.88455
BGIBMGA000403	0	0	0	0.0120995	0.00730116	0	0	0	0.0188786	0.0606684	0.0426572	0.0690284	0.0223282	0.0145415	0.0499091	0.108685
BGIBMGA000404	6.14424	4.79438	3.68493	2.53903	7.43817	5.55522	4.83048	2.21825	2.36418	3.14168	7.62796	2.95936	4.94996	3.4698	7.79155	3.06545
BGIBMGA000405	0.0787653	0	0	0	0	0.153982	0.203	0	0	0	0.0835958	0.0450919	0	0	0.0733555	0
BGIBMGA000406	0.48301	0.395885	0.315273	0.399866	0.394837	0.603277	0.242054	0.315048	0	0.18227	0.128158	0.23043	0.33541	0.174752	0.449836	0.253967
BGIBMGA000407	3.6067	4.60914	3.29586	4.68429	4.13697	6.15556	4.01327	6.85587	4.35624	3.79534	8.34844	7.3742	4.80873	7.15826	10.7167	7.46175
BGIBMGA000408	5.54821	4.24556	5.1091	3.74407	4.99062	4.16655	5.77641	4.39916	1.54037	5.3611	8.49342	4.41607	6.94358	6.35778	6.47335	4.98241
BGIBMGA000409	0	0	0	0	0	0.286386	0	0.214991	0.928919	0	0.233215	0.628986	0	0.238503	0.409294	0.396133
BGIBMGA000410	1.13202	1.56216	1.24689	0.821534	1.20078	1.92324	0.694649	1.22623	5.12729	4.35727	1.33017	6.14504	1.71818	3.48859	2.59803	5.79425
BGIBMGA000411	0.145802	0.10243	0.0475843	0.0438923	0.1854	0.0950116	0.208761	0.0475503	25.1337	133.193	33.8372	38.7853	26.5672	177.137	44.5836	91.075
BGIBMGA000412	20.3949	14.8153	24.0421	17.1298	25.6524	14.5397	22.5322	16.2427	53.2246	20.5399	53.465	31.151	25.4247	21.0739	55.8429	32.9798
BGIBMGA000413	0	0.0861602	0	0	0.033418	0.0799198	0	0	0.086409	0.0555368	0.195246	0.105316	0	0.0665574	0.228438	0.165819
BGIBMGA000414	8.91272	12.6556	10.541	11.962	9.88154	15.17	9.24905	13.2592	16.0025	11.3329	8.82034	9.01535	9.91573	13.9149	10.5983	15.2161
BGIBMGA000415	1.47515	1.48346	1.34287	1.24759	1.73688	1.64608	1.48345	1.63153	0.570071	1.58176	1.71747	1.87542	2.03915	1.66002	1.63574	1.67208
BGIBMGA000416	5.28783	4.44774	4.57853	4.74308	4.50878	4.31313	4.38822	4.85682	0.304131	0.716727	0.687199	0.617796	1.07911	0.858953	0.670021	0.389086
BGIBMGA000417	0.113739	0.106541	0.160855	0.159788	0.0688713	0.0164707	0.184568	0.123646	0.0534242	0.0686736	0.0134127	0.0217047	0.0421239	0.0137168	0.0117697	0.0227825
BGIBMGA000418	29.4977	28.3968	33.6115	41.0892	35.7365	33.4458	34.5312	40.7612	73.2237	48.8332	37.8315	105.261	72.0649	63.7882	31.9365	81.5444
BGIBMGA000419	1.03505	1.25371	0.838678	2.32082	1.22538	1.09314	1.65575	1.60632	2571.45	728.24	908.29	610.835	1052.73	1299.85	912.834	807.429
BGIBMGA000420	2.01584	2.17047	1.93078	1.93928	2.41207	2.49874	2.24003	2.40104	1.82167	5.93349	2.65108	4.70396	4.89333	2.73497	2.59161	3.41679
BGIBMGA000421	0.0215836	0	0	0.0389853	0.0156831	0.00937663	0	0.0281562	0	0.052127	0	0.0411875	0.0959231	0	0.0938055	0.0389096
BGIBMGA000422	61.6911	71.2372	81.4532	38.0899	76.6026	74.2753	99.9672	39.4829	3.49867	9.02465	16.1271	10.7079	10.1518	14.3009	12.425	10.5931
BGIBMGA000423	0	0.71164	0	0	0.552031	0	0	0.991073	4.28217	2.75223	0	4.05934	0	1.09946	4.71695	0.913055
BGIBMGA000424	15.4473	20.0182	17.1333	14.4054	17.5117	15.995	20.8872	13.712	5.34633	10.9397	14.9566	9.79641	9.29126	9.32868	14.2782	11.0972
BGIBMGA000425	146.812	91.6624	121.561	83.9102	148.212	88.8458	142.13	91.7127	40.7976	30.0355	34.6389	17.113	53.14	29.2618	32.6719	21.4537
BGIBMGA000426	0	0	0	0	0	0	0	0	0	0	0	0	0	0	0.0635021	0
BGIBMGA000427	0	0	0	0.203055	0	0	0	0	0	0	0	0	0	0	0	0
BGIBMGA000428	0	0	0.0569797	0	0	0	0	0	0	0	0.123531	0.0333166	0.0969903	0	0	0
BGIBMGA000429	0	0	0	0	0	0	0	0	0	0	0	0	0	0	0	0
BGIBMGA000430	0.0294737	0	0	0	0	0	0	0	0	0.106774	0	0.0337465	0	0.0639811	0.0548988	0
BGIBMGA000431	0	0	0	0	0	0	0	0	0	0	0	0	0	0	0	0
BGIBMGA000432	0	0	0	0	0	0	0	0	0	0	0	0	0	0	0	0
BGIBMGA000433	0	0	0	0	0	0	0	0	0	0	0	0	0	0	0	0
BGIBMGA000434	0	0	0	0	0	0	0	0	0	0	0	0	0	0	0	0
BGIBMGA000435	0	0	0	0	0	0	0	0	0	0	0	0.122996	0	0	0	0
BGIBMGA000436	0	0	0	0	0	0	0	0	0	0	0	0	0	0	0	0
BGIBMGA000437	0.0241717	0	0	0	0	0	0	0	0	0	0	0	0	0	0	0
BGIBMGA000438	0	0	0	0	0	0	0	0	0	0	0	0.0365783	0	0.0693499	0	0
BGIBMGA000439	6.80459	5.43924	6.87418	8.4689	6.13242	6.20476	6.7753	8.42191	0	0.0871056	0.0510382	0.0275302	0	0	0.0447861	0
BGIBMGA000440	26.3015	27.3084	26.1135	20.367	33.4736	30.2865	26.4067	18.964	60.9516	21.7638	29.5962	22.7975	25.79	29.8659	31.1353	24.9452
BGIBMGA000441	2.01856	1.64202	1.56028	1.63111	0.868461	1.59232	1.27778	1.871	0.449116	3.56009	2.70614	4.07499	3.36413	3.45936	3.06724	6.12876
BGIBMGA000442	1.74785	1.94774	1.38085	1.70916	1.60944	1.82238	1.70868	1.92237	1.25695	5.32755	3.78686	5.21702	4.86165	6.17541	3.68221	6.21494
BGIBMGA000443	0	0	0	0	0	0	0	0	0	0	0	0	0	0	0	0
BGIBMGA000444	10.2598	9.22452	10.2565	7.88226	12.1169	9.93322	11.6128	8.10626	19.687	15.0476	37.8505	13.894	14.2139	17.6734	45.803	14.2084
BGIBMGA000445	2.0933	2.88161	2.10493	2.24818	1.8345	3.06001	2.08996	2.38019	0.757361	2.61319	2.04155	3.02835	2.26294	4.02215	2.23933	4.13066
BGIBMGA000446	6.14561	6.97662	6.59491	6.59781	7.20845	9.45502	6.59081	8.20291	10.9826	6.3584	6.82488	6.67539	8.2413	8.81287	7.48606	8.27253
BGIBMGA000447	8.15125	8.09707	7.02664	7.57017	8.90889	9.58834	7.73342	7.28617	2.39724	3.6121	4.66337	4.14725	4.82558	3.65631	4.66921	3.45278
BGIBMGA000448	4.22495	3.5357	2.89108	3.08606	4.96926	3.7879	4.00454	3.45228	3.58517	4.37305	3.46898	3.7211	5.38543	5.05941	4.06449	4.63685
BGIBMGA000449	19.5978	17.1171	21.8458	17.1013	19.8088	19.8036	22.6949	21.3768	0	0.0599635	0	0.0758071	0.110344	0.143725	0.123323	0
BGIBMGA000450	54.2956	48.7224	64.3284	63.4579	49.73	53.5186	68.2035	69.6394	0	0	0	0.52241	0	0	0	0
BGIBMGA000451	35.9207	37.1891	38.1985	43.7718	38.3082	40.3195	45.6243	44.393	0	0	0	0.0983925	0.286437	0	0	0.309836
BGIBMGA000452	0.459723	0.78724	0.365714	0.622779	0.516726	0.655327	0.839255	0.702794	28.301	22.8736	41.5949	29.9043	53.1533	40.542	49.2638	32.1663
BGIBMGA000453	27.7756	29.3595	31.4362	33.1396	31.9401	22.5835	31.5239	34.4056	8958.23	2882.97	2901.93	2344.9	5107.28	5029.37	3689.39	3458.21
BGIBMGA000454	0.343107	0.199123	0.240995	0.249241	0.239825	0.189562	0.237089	0.145953	0.0315313	0.027021	0.0554139	0.0213503	0.0497236	0.00809576	0.0347328	0.00672318
BGIBMGA000455	1.18128	0.592775	0.826126	0.304811	0.735722	0.65981	0.434925	0.825536	0	0.152836	0.179103	0.193218	0.281245	0.549492	1.10014	0.15211
BGIBMGA000456	1.0553	0.836668	0.822697	0.728988	0.923048	0.970087	0.886702	0.692644	0.223756	0.55128	0.428345	0.511342	0.904188	1.42907	0.622348	0.644082
BGIBMGA000457	0.0106244	0.0298561	0.0624137	0.0191904	0.0231599	0.0415405	0.0365095	0.0623691	0.209596	0.288668	0.0451041	0.194634	0.63744	0.461267	0.0989473	0.402216
BGIBMGA000458	1.82506	4.48758	4.46725	4.12064	1.9892	1.1893	2.35184	2.67844	1.28587	3.30582	0.968496	0.52241	1.52082	4.95227	0.849857	0
BGIBMGA000459	2.89111	3.79394	5.07382	2.68492	3.53758	4.17677	5.36578	3.33565	10.3001	6.6942	3.67631	7.41678	4.95468	4.0853	3.8356	5.55611
BGIBMGA000460	9.72615	9.73176	9.71516	8.16283	7.87034	11.0756	9.36846	6.24786	0.553751	1.24567	0.729884	0.787404	1.30987	1.5995	1.09796	0.61988
BGIBMGA000461	8.97488	9.13159	7.79161	8.62448	8.57734	8.93117	9.24215	9.11256	3.40568	7.92809	9.79118	6.27694	10.1682	7.8058	9.88193	5.89791
BGIBMGA000462	627.76	777.575	1140.98	1772.42	793.139	817.043	1053.93	1783.19	39940.4	14268	16935.2	11426.7	22603.9	24539.2	20364.7	17002.8
BGIBMGA000463	0.193094	0	0.189057	0.348776	0.10523	0.12583	0	0.377844	0	0.17488	0	0.110544	0	0.209583	0	0
BGIBMGA000464	12.4642	17.0678	16.8057	11.8291	17.4132	21.6135	20.5537	11.5748	43.2391	18.4155	35.4257	26.849	13.7312	15.1336	31.4305	25.6593
BGIBMGA000465	0.0159738	0.0112222	0	0.0144264	0	0	0	0	28.9017	20.5866	0.067814	28.7055	0.985014	0.0173379	2.29102	19.3802
BGIBMGA000466	0.0232494	0	0.0227632	0.0209971	0.0506806	0	0.0399467	0.022747	0	0.0421126	0.0246752	0.0931694	0.0387474	0.0757041	0	0.0838253
BGIBMGA000467	0.0803556	0.089383	0.095066	0.0695472	0.0748099	0.0763637	0.0862909	0.0982739	0.0330257	0.0879374	0.135032	0.270263	0.0837003	0.11629	0.140319	0.199183
BGIBMGA000468	1.61268	1.63684	1.29381	1.18557	1.76245	2.03382	1.42652	1.58208	0.710528	1.88967	1.30099	1.83154	1.59378	2.24578	1.1821	1.95906
BGIBMGA000469	17.3763	18.3787	16.291	19.6306	19.5156	19.7008	17.7646	19.5101	7.22814	9.00098	13.27	10.4432	11.9684	12.9793	12.3312	9.70958
BGIBMGA000470	2.57745	3.14245	4.3261	8.54742	3.55244	3.57247	5.24863	7.09827	12.1065	10.523	7.5842	9.57156	14.3186	41.9483	14.7582	14.382
BGIBMGA000471	4.43503	7.40284	7.05214	7.76983	4.72485	7.56203	5.72946	9.20039	10.9014	11.899	5.09632	16.112	5.11286	8.03496	5.83849	14.0668
BGIBMGA000472	0.0873522	0.0981884	0.102631	0.142002	0.133291	0.0683076	0.195113	0.170929	2.14176	1.21833	0.259586	1.03016	0.960834	0.815377	0.650821	1.18105
BGIBMGA000473	4.00452	3.06019	3.5937	2.97789	4.01473	4.00903	4.01797	3.10722	0.171181	1.6346	1.79582	1.62936	1.56183	1.24319	1.3334	1.25924
BGIBMGA000474	9.63878	11.2179	10.6007	4.49957	16.3005	11.1511	14.5799	3.80665	18.4073	21.7004	70.4976	29.4901	16.6068	18.2676	66.879	30.6583
BGIBMGA000475	902.685	533.226	546.999	425.43	934.961	544.811	716.155	400.2	981.351	1177.29	1297.13	1434.58	1106.29	1332.11	1806.98	1707.48
BGIBMGA000476	46.6925	24.2571	17.9952	30.9912	48.4601	33.7157	16.5199	35.1332	21.4079	18.9551	3.49543	2.37201	28.8607	10.724	6.62921	4.30928
BGIBMGA000477	0.33955	0.36866	0.33245	0.362411	0.168221	0.46265	0.132593	0.120804	0.73945	0.307521	0.26209	0.353431	0.257224	0.368544	0.287481	0.500826
BGIBMGA000478	0.140697	0.232575	0.113445	0.224236	0.0541238	0.24809	0.156422	0.372483	0.163273	0.284833	0.140542	0.246379	0.275866	0.179661	0.138742	0.238721
BGIBMGA000479	0	0	0.141906	0.130895	0.315942	0.188896	0.124514	0.425413	1.02117	0.131265	3.38415	1.41055	1.69086	6.60713	3.77949	3.26604
BGIBMGA000480	0.209564	0.294451	0.10943	0.20188	0.0913644	0.163875	0.216041	0.164028	0.984338	0.885715	4.27039	1.50365	2.79407	6.03524	6.32353	4.68459
BGIBMGA000481	7.75001	7.10117	7.58796	6.23196	7.58718	6.9032	8.69855	6.59867	148.321	107.404	109.192	105.42	184.149	201.921	106.587	143.354
BGIBMGA000482	0.0265607	0	0	0	0.0289494	0	0	0	0.224564	0.144332	0.225517	0.364934	0.531192	0.288288	0.34631	0.574585
BGIBMGA000483	0.145032	0.122267	0.0851993	0.0785888	0.0948449	0.113412	0.124595	0	0.0408735	0.315242	0.461778	0.597804	0.628444	0.944496	0.783409	0.601345
BGIBMGA000484	33.9643	28.7642	24.7254	22.8671	33.2226	26.8545	26.9013	21.7756	23.1979	22.039	29.7708	22.4559	25.8828	18.7358	31.3338	16.2677
BGIBMGA000485	3.79894	2.09457	4.89656	4.42979	2.98752	2.38157	5.86629	3.7639	1.35523	5.92305	10.8198	5.17556	8.33489	6.47208	10.3901	3.64098
BGIBMGA000486	5.46488	3.30095	7.24739	5.71887	4.01818	3.09955	7.83714	6.61983	3.46327	12.583	21.6504	7.7138	15.9024	11.0942	25.0034	6.93273
BGIBMGA000487	15.6472	8.67842	18.5453	17.1064	9.12561	8.76541	19.3381	18.532	20.5015	31.5745	57.1041	18.2299	39.8026	36.9462	67.7494	19.3001
BGIBMGA000488	2.07173	1.15691	1.56032	0.911528	1.65012	0.657715	1.36908	1.14342	1.04796	3.41585	2.19879	1.70303	3.27569	2.36396	1.53366	1.19705
BGIBMGA000489	0.0145958	0.0205081	0	0	0	0.0190227	0	0.0285608	1.89219	2.37942	0	3.62645	0.0486508	0	0.217494	2.3155
BGIBMGA000490	0	0	0	0	0	0	0	0	0	0	0	0	0	0	0	0
BGIBMGA000491	0	0	0	0	0	0	0	0	0	0	0	0	0	0	0	0
BGIBMGA000492	0	0	0	0	0	0	0	0	0	0	0	0	0	0	0	0
BGIBMGA000493	0.102278	0.143707	0.200278	0.246319	0.111476	0.133299	0.117155	0.200135	1.34514	0.432274	0.217101	0.468419	0.909099	0.592061	0.127004	0.430221
BGIBMGA000494	1.50433	2.10718	2.21158	2.50818	1.64467	2.17777	2.03596	2.87119	13.4492	38.257	32.3837	46.4627	29.0054	52.8219	40.556	63.2587
BGIBMGA000495	3.53931	2.2102	3.85033	1.42063	2.14312	0.512531	1.35137	0.769516	176.219	103.287	0	166.148	6.554	0	12.4524	87.9085
BGIBMGA000496	121.944	115.755	123.719	120.32	116.431	91.4558	115.6	109.763	63.1445	30.6109	23.8303	24.089	40.1749	35.9609	32.0401	41.609
BGIBMGA000497	0	0	0	0.0497092	0.0599915	0	0	0.053852	0	0.398795	0	0	0.0917319	0	0	0.0496127
BGIBMGA000498	3.65029	3.99613	2.80655	3.27643	3.85653	2.97704	2.96278	3.06747	0.946694	3.20455	2.56692	2.43588	3.28438	3.45155	2.41933	2.70488
BGIBMGA000499	0.276876	0.453867	0.271087	0.208378	0.427517	0.390924	0.356793	0.451488	0	0.0417931	0	0.0264179	0	0.200346	0	0.0831894
BGIBMGA000500	0.710654	0.611336	0.454396	0.550122	0.663914	0.793882	0.697734	0.709487	1.06271	1.4974	1.23141	0.913311	1.45026	0.850046	1.3507	1.20269
BGIBMGA000501	0.918978	1.29122	0	0	1.00163	2.39541	0	0	0	0	0	0	0	0	1.71172	0
BGIBMGA000502	7.49978	5.08162	4.69651	5.63862	6.18256	5.55705	6.99898	6.18304	3.11142	14.2742	13.2527	15.6048	15.3542	12.8094	11.842	12.9025
BGIBMGA000503	15.287	15.4551	13.2985	14.5201	15.5414	13.6716	15.7142	13.4781	15.5493	25.4302	26.7797	23.3475	26.795	25.8039	26.7394	25.547
BGIBMGA000504	142.794	132.777	94.8004	103.828	159.321	120.827	102.13	101.609	200.625	481.926	206.024	162.71	342.929	102.696	339.941	215.156
BGIBMGA000505	193.095	180.995	132.433	134.109	205.684	166.542	127.866	137.887	439.324	668.547	310.644	236.339	501.265	165.279	500.683	342.214
BGIBMGA000506	20.9575	27.7081	23.0179	24.8638	29.0797	28.6242	30.6938	23.1528	84.3451	28.8561	29.5476	34.3554	20.8793	20.9844	27.5126	30.2527
BGIBMGA000507	0.0153305	0	0	0	0.0334185	0.0199802	0	0.0299984	0.17282	0.610914	0	1.10584	0.102199	0.0665584	0.0285551	0.773834
BGIBMGA000508	0.013865	0	0	0.0250436	0.015112	0.0271054	0.0119113	0	1.30901	0.879001	0	1.78594	0.0924297	0.015049	0.180778	1.11228
BGIBMGA000509	0.728962	0.774043	0.980683	0.703572	0.752065	0.776	0.850928	0.979982	1.28596	5.80573	8.63437	7.36521	8.38364	4.55398	6.80968	5.49728
BGIBMGA000510	1.31467	1.26387	1.49042	1.2498	0.603329	0.631257	0.71332	1.48936	1.56003	9.27462	16.1561	10.616	13.1462	9.46282	12.7593	9.72954
BGIBMGA000511	123.615	130.394	136.662	175.876	137.885	120.57	135.653	162.67	277.155	105.155	154.743	138.614	142.313	130.294	151.539	140.928
BGIBMGA000512	0.91203	0.905253	0.704537	0.876572	0.848137	0.730638	0.761953	0.867763	4.3389	2.95541	0.728193	4.43565	0.780912	1.28961	0.950694	2.48886
BGIBMGA000513	1.83676	1.85286	2.12113	1.78642	1.84795	2.39385	1.86117	3.22551	0.265459	1.109	0.899726	1.45595	1.25585	0.920125	0.964958	0.93393
BGIBMGA000514	2.14126	2.00574	1.74707	1.93382	2.52832	2.09303	2.9126	1.22208	0	1.77767	0.946908	1.83876	1.18954	1.93675	1.16328	1.44755
BGIBMGA000515	0	0	0	0	0	0	0	0	2.98905	15.369	0.50029	24.9619	1.57121	0.767449	3.07304	11.6845
BGIBMGA000516	10.7501	8.01985	8.01823	6.05136	10.9054	8.76213	9.59387	5.36374	4.22814	17.9397	13.3129	21.4398	8.57265	14.9126	13.2159	16.9801
BGIBMGA000517	2.173	2.15932	2.28137	2.01924	1.9404	2.12576	2.57305	2.03896	0.154946	0.569068	0.550171	0.617509	0.637039	0.687676	0.473023	0.523889
BGIBMGA000518	6.91318	7.33605	8.02296	8.31733	8.21991	8.12786	8.63863	8.56117	8.41314	14.3173	4.72041	19.1381	5.96218	4.04035	5.24525	12.7895
BGIBMGA000519	0	0	0	0.198452	0.119751	0	0.188776	0	0	0	0	0	0	0.238503	0	0.198067
BGIBMGA000520	0.018878	0.159149	0.073933	0.170492	0.0205758	0.0246037	0.0324358	0.1847	1.11726	0.718085	0.2805	1.10235	7.73966	0.36882	0.632931	0.884836
BGIBMGA000521	2.89735	3.12617	2.55599	2.8042	3.10403	2.93841	2.93933	2.63156	4.01305	6.10784	6.06611	7.24613	4.54855	5.25915	5.93085	6.48885
BGIBMGA000522	0.109642	0	0.071566	0	0.039834	0.0476319	0	0.14303	5.04695	1.85359	0.232731	3.51501	0.243638	0.158672	0.680741	2.96483
BGIBMGA000523	0.0480879	0.0675666	0	0.0868585	0.0524126	0	0	0	1.62628	1.13235	2.44978	2.4226	0.480859	0.835107	1.70183	0.78021
BGIBMGA000524	0.16086	0.0452037	0	0	0.105196	0.209648	0.110555	0	0	0.116549	0	0.110508	0	0.0698383	0.0599246	0.173993
BGIBMGA000525	0	0	0	0	0	0	0	0	0	0	0	0	0	0	0	0
BGIBMGA000526	1498.19	1597.15	1487.43	1532.16	1599.79	1434.37	1521.32	1481.16	3700.09	3187.27	3028.93	2400.39	3525.5	3464.07	2798.65	3016.04
BGIBMGA000527	0.314344	0.17667	0.205181	0.302817	0.25125	0.191186	0.86416	0.492082	1.29932	1.44244	0.266898	0.503879	1.53673	0.636881	0.585508	0.491124
BGIBMGA000528	56.3623	55.0569	59.342	49.1386	59.5685	52.7673	63.6165	51.095	20.7053	51.7475	92.8943	64.9127	57.3582	51.8859	73.037	69.0474
BGIBMGA000529	3.35727	2.47884	3.40309	3.70978	3.40809	2.42799	4.08313	3.95455	14.6748	17.7427	16.2229	14.3584	23.6316	25.7792	19.7901	15.7241
BGIBMGA000530	0.543868	0.502169	0.334711	0.617483	0.355668	0.425294	0.373786	0.608131	4.24792	2.42061	8.18006	6.42282	9.21947	17.5069	14.2403	14.0345
BGIBMGA000531	4.84164	1.1338	3.16027	10.2027	3.51805	3.15506	5.54588	9.47403	4.54831	7.30823	29.1186	25.8698	37.6557	56.0541	55.6123	39.2771
BGIBMGA000532	2.19537	2.3218	1.90805	1.99553	2.44707	2.63875	2.11414	2.06442	6	14.764	28.4281	18.3609	17.7724	20.7816	23.8152	27.8918
BGIBMGA000533	8.31665	7.0771	10.3218	6.45308	10.4051	8.70181	8.65422	7.67852	1.81565	6.04694	5.96735	6.3035	8.98006	6.86547	5.01818	6.86289
BGIBMGA000534	22.1934	18.6093	13.318	23.2762	24.5795	19.5941	20.2962	19.6125	9.07932	16.858	15.9563	12.7054	19.0903	24.0885	19.3356	25.1669
BGIBMGA000535	0.187234	0.0526151	0.0977699	0.33819	0.0952338	0.162681	0.235914	0.0977001	0.17589	0.226096	0.264955	0.557379	0.29124	0.270962	0.278999	0.49505
BGIBMGA000536	136.217	114.18	101.486	112.889	152.913	112.208	106.446	114.943	0.637123	0.221808	0.979736	0.539258	1.00472	1.55404	1.3159	1.03585
BGIBMGA000537	4.84306	3.93733	4.39186	3.25585	5.21087	4.0167	4.65456	3.26367	0.540118	1.57622	1.50629	1.71989	2.05455	1.41676	1.65945	1.64344
BGIBMGA000538	0.664298	0.343878	0.205392	0.273658	0.520801	0.653132	0.200243	0.433295	0.394138	0.0633301	0.470025	0.440348	0.155385	0.202392	0.19537	0.168078
BGIBMGA000539	1.23278	1.36985	0.883554	0.931428	0.992365	1.43866	1.10752	1.08789	0.703936	0.875678	1.06039	0.931767	1.12798	0.892029	0.765404	1.30728
BGIBMGA000540	2.60743	2.43723	2.44474	2.72402	2.4626	2.75029	2.61969	3.30777	0.358078	1.35085	1.1726	1.10056	1.54672	1.27114	1.1936	1.03571
BGIBMGA000541	12.5932	11.6665	8.26507	12.248	10.9353	9.7394	11.4131	12.5918	3.12006	12.7839	17.478	14.8941	17.2976	19.2261	17.5279	15.8417
BGIBMGA000542	20.931	17.4817	20.525	11.2659	21.7098	14.9382	23.8131	8.95544	4.31457	8.06975	20.8735	9.95153	7.53289	6.47084	19.2218	8.77616
BGIBMGA000543	0	0.125359	0	0	0.194486	0.116279	0	0.174582	4.77739	24.5642	23.8621	29.8287	24.683	32.3438	27.4202	32.1678
BGIBMGA000544	0.0738346	0.0518712	0.108436	0.133363	0.342018	0.108257	0.095146	0.0541793	9.75394	22.6856	23.8615	29.1657	25.4719	33.9591	26.6802	28.6342
BGIBMGA000545	4.22915	4.41083	4.43466	4.31456	4.00486	3.18122	4.39575	4.01005	5.95939	4.45677	6.23405	3.85586	6.46094	5.00114	5.05708	4.00028
BGIBMGA000546	12.3358	10.73	8.65144	7.60834	12.25	9.72068	9.95822	7.81637	3.33597	9.22892	11.1428	7.90518	10.3982	8.62823	10.1982	7.52221
BGIBMGA000547	19.7233	17.5953	4.29131	9.61315	12.9665	8.97649	8.06864	9.1891	0	0	0	0	0	0	0.583133	0
BGIBMGA000548	6.12565	7.23272	8.26555	8.06588	7.16748	9.59369	8.13696	9.24174	3.01025	6.13058	6.50133	5.7465	7.12056	9.2747	7.95814	7.19185
BGIBMGA000549	2.61584	3.43384	4.61726	4.68048	2.95817	3.95341	5.0009	5.40699	88.1187	52.8985	57.8974	47.1896	71.9633	70.9135	67.458	57.0088
BGIBMGA000550	1.9368	2.028	1.69902	1.61919	2.13339	2.05797	1.82285	1.73804	0.602623	1.85466	2.26943	2.42944	2.19303	2.19591	2.06802	2.16461
BGIBMGA000551	0.421884	0.592775	0.826126	1.21924	1.37948	0.989716	0.724874	0.990643	1.42677	2.75104	3.40296	3.47792	2.81245	5.31175	4.40058	5.93228
BGIBMGA000552	0.705557	0.570028	0.759884	0.318602	0.538307	0.620698	0.48491	0.552248	0.546819	2.04481	2.99531	3.67567	1.9402	3.71415	4.30399	4.16559
BGIBMGA000553	104.016	98.4279	89.6374	88.6982	98.2624	102.268	94.2199	88.3621	85.5665	87.3157	125.306	91.436	83.4877	83.9828	122.491	112.405
BGIBMGA000554	0.442929	0.480095	0.446058	0.937189	0.441384	0.296882	0.369645	0.495266	2.49657	2.38397	3.46526	1.23163	1.13891	1.3461	2.07433	1.09507
BGIBMGA000555	1.34249	1.60475	1.02014	1.08576	1.57242	1.59298	1.27382	1.33308	1.18586	1.45177	1.10583	1.07827	0.935029	0.869926	0.821082	0.866923
BGIBMGA000556	0	0.129674	0	0.0833493	0	0.120282	0.0792855	0	1.04038	0.585091	0.09795	0.898188	0.15381	0.200342	0.429757	0.249563
BGIBMGA000557	0.582649	0.372118	0.311163	0.574041	0.721647	0.655816	0.40954	1.01056	0.597109	0.167901	0.0562165	0.394204	0.0882765	0.114982	0.0493301	0.286463
BGIBMGA000558	0.00667913	0.00938462	0.0261579	0.0361925	0.00727982	0	0.011476	0	0.0752938	0.0120982	0.0141775	0.0458844	0.0445257	0.0434968	0.0373224	0.0602038
BGIBMGA000559	292.76	429.764	519.603	684.035	351.198	351.005	566.323	639.285	876.81	478.397	718.944	756.243	407.294	501.037	636.601	885.057
BGIBMGA000560	0.581921	0.414921	0.187083	0.470639	0.40706	0.271672	0.358154	0.373899	0.342686	1.05406	0.516211	1.0939	0.550053	1.16895	0.469154	0.814192
BGIBMGA000561	282.987	279.478	271.895	282.908	317.863	268.629	238.571	263.24	18700.6	7131.82	3387.9	3472.25	8212.21	9119.63	3713.87	5249.63
BGIBMGA000562	0.558352	0.21396	0.397583	0.275051	0.442594	0.661546	0.872137	0.397299	109.721	212.111	344.675	234.97	250.91	288.25	328.17	315.055
BGIBMGA000563	0.04624	0.298863	0.0543278	0.100225	0.120957	0.0120529	0.063559	0.054289	0.338821	1.05533	0.510389	0.730619	2.80511	0.461734	5.0299	1.1837
BGIBMGA000564	15.8623	11.0887	9.4643	9.52683	15.6861	12.1638	10.0393	10.2633	0.469696	1.86457	0.957253	1.73986	2.87563	1.31946	1.51564	1.11343
BGIBMGA000565	1.86468	1.1135	0.8672	1.22092	2.00697	1.24549	1.52183	1.14024	0.985334	0.844392	2.37484	1.38775	2.48613	0.708366	1.95368	1.13452
BGIBMGA000566	0	0	0	0	0	0	0	0	0	0	0	0.039035	0.113637	0	0	0
BGIBMGA000567	0	0	0.0206604	0.0190574	0	0	0	0	0	0.0573335	0	0.0724822	0	0	0	0.0570613
BGIBMGA000568	0	0	0	0	0	0	0	0	0	0	0.0315874	0.0851918	0.0496016	0.0969108	0.0554361	0.0536535
BGIBMGA000569	0.375459	0.263773	0.367608	0.226057	0.47743	0.40778	0.752626	0.612243	0	0.113348	0.132829	0.143296	0	0	0	0.112809
BGIBMGA000570	0.012869	0.0361636	0.0251998	0.0232446	0.0420791	0	0.0221113	0	0	0	0	0.0147346	0	0.0558717	0	0.046399
BGIBMGA000571	0	0	0	0	0	0	0	0	0	0	0	0	0	0	0	0
BGIBMGA000572	43.9655	40.7539	49.5714	54.5437	52.4885	41.2863	50.6553	54.7425	14.4315	34.5555	38.523	37.8945	45.8923	37.1896	38.5263	33.871
BGIBMGA000573	5.01132	4.55224	5.84219	5.76781	5.48741	3.85799	5.68684	5.10827	0.853956	3.58866	3.71069	4.08318	3.41843	3.18765	2.95223	3.52961
BGIBMGA000574	4.23563	4.33597	4.32479	5.13682	4.91333	4.21908	4.93836	4.1441	1.02317	4.6033	4.88071	5.12678	5.74811	4.72866	5.29719	4.79961
BGIBMGA000575	0	0.16558	0.461524	0	0.385331	0.614351	0.404959	0	0.332117	0	0	0	0	0.255816	0	0
BGIBMGA000576	0	0	0	0	0	0	0	0	0	0	0	0	0	0	0	0
BGIBMGA000577	0.82098	1.07211	1.22936	0.837398	1.02114	1.40986	1.06209	1.02059	0.408304	0.437376	0.307528	0.36494	0.289746	0.524168	0.557704	0.504947
BGIBMGA000578	5.26499	5.68513	10.1637	9.68958	4.14798	4.48452	10.5278	8.22572	3.29475	4.8059	5.86068	6.20862	4.42186	5.16562	5.91495	4.84287
BGIBMGA000579	1.76152	1.46893	1.65458	1.81075	2.20091	1.77317	2.26381	1.73747	0.84758	1.76397	1.30717	1.65614	1.62301	1.80313	1.38712	1.65233
BGIBMGA000580	0.888309	1.14115	0.944283	1.10023	0.857547	0.595405	1.13381	0.69529	1.07292	1.51709	1.8317	1.30768	1.60735	1.48757	1.13458	0.915081
BGIBMGA000581	7.94609	8.75077	11.2398	8.34002	8.85223	7.59535	11.3047	7.94629	2.94369	5.37531	9.63522	6.71734	4.26247	3.8779	8.34583	6.22968
BGIBMGA000582	2.2985	2.28204	1.85987	1.62979	3.04353	2.57476	2.51316	1.85854	1.57929	9.46223	0.68547	1.47898	9.78249	2.04118	1.55683	1.52389
BGIBMGA000583	815.231	690.517	441.633	570.383	1207.79	915.196	574.568	469.758	52.2609	21.0892	16.4895	15.0964	30.7122	26.0692	21.7582	17.4098
BGIBMGA000584	2.43393	3.67586	3.21136	2.9622	2.97911	4.93633	2.72832	4.4061	5.97906	8.58161	7.21085	5.76728	9.45766	11.0756	6.64271	6.96878
BGIBMGA000585	21.8978	28.8449	23.1385	24.3724	23.0268	30.3483	24.8401	24.4422	2.93356	4.22483	3.76435	2.49399	4.56186	8.076	3.44685	4.34376
BGIBMGA000586	37.2844	36.1326	33.8595	41.8798	38.7904	39.8858	40.8086	43.8802	6.02218	5.56118	5.78707	4.02148	11.5435	10.9301	7.54863	5.57905
BGIBMGA000587	0.335772	0.228743	0.209205	0.202162	0.304974	0.198914	0.22727	0.109505	0.0573508	0.221163	0.345565	0.262124	0.322192	0.154613	0.255854	0.192599
BGIBMGA000588	0.406088	0.366802	0.937193	0.523925	0.758759	0.926196	0.79741	0.510831	2.77939	1.07708	1.13905	1.62735	1.06352	0.913012	0.918479	1.77789
BGIBMGA000589	10.6248	11.8749	11.5847	15.2655	14.0806	17.7812	10.9947	16.774	10.2079	15.5273	8.201	13.9621	12.4756	20.1811	11.2444	15.2359
BGIBMGA000590	11.6822	8.13931	9.45284	10.4633	7.36611	7.5498	9.2896	10.0129	155.366	63.8313	35.8639	37.4743	71.7638	89.492	32.7295	56.7402
BGIBMGA000591	3.98733	5.35557	3.58193	4.63864	3.9629	5.50203	3.94801	5.42196	0.15237	0.457012	0.286906	0.376579	0.645756	0.352093	0.293721	0.601042
BGIBMGA000592	6.4671	10.4039	6.59909	9.10918	6.91938	11.1041	6.97282	10.3327	1.20391	1.07469	0.629699	0.448354	0.791051	0.901566	0.419947	0.770104
BGIBMGA000593	1.64878	2.17185	2.11877	1.45803	2.17144	1.94739	2.27222	2.21808	2.17812	2.76873	1.93217	2.89069	1.60291	2.72163	2.65519	2.84847
BGIBMGA000594	2.38985	0.839476	1.16994	1.07917	1.30239	2.33602	1.02655	2.33821	0	2.16442	1.26821	2.73631	1.99146	0	1.11286	0
BGIBMGA000595	4.91477	4.14335	0	0	3.21407	6.40542	8.44448	1.92343	5.54042	5.3414	6.25943	4.50181	3.27638	4.26756	3.66177	8.86007
BGIBMGA000596	31.9573	35.9217	46.5582	51.6795	32.8081	31.5236	41.9214	55.769	2.94469	2.95972	4.31781	3.74174	3.29749	4.36744	4.43072	4.16802
BGIBMGA000597	1.8338	1.85335	1.76396	2.09198	1.96366	1.38368	2.48748	2.89586	0.997353	2.56408	2.11699	2.98371	2.14471	2.3745	2.87638	2.26191
BGIBMGA000598	0	0	0	0	0	0	0	0	0	0	0	0	0	0	0	0
BGIBMGA000599	9.04567	8.60155	7.95379	7.87679	8.70035	8.24921	9.06266	8.48449	2.69209	7.04141	9.16845	7.00929	10.2441	10.2418	11.6039	9.07442
BGIBMGA000600	3.6782	3.3737	3.55001	3.20907	3.29326	3.23437	3.64099	3.6263	0.454154	1.3865	3.00159	1.97425	1.71884	1.29432	1.99606	1.69947
BGIBMGA000601	8.98102	8.07861	9.14233	10.7073	6.83753	7.21757	9.28542	10.117	5.4327	20.3851	35.9985	22.7221	36.2123	14.3921	30.302	13.9206
BGIBMGA000602	4.42771	3.91903	3.20173	3.79091	4.07338	3.75158	4.07824	3.6834	0.59052	1.31283	1.14474	1.41587	1.248	1.32728	1.3948	1.65337
BGIBMGA000603	4.12741	3.47343	3.48946	3.07671	4.00828	3.68293	3.99983	4.0083	4.75129	4.76258	2.94817	4.82077	3.8288	3.16671	2.99379	5.10216
BGIBMGA000604	0	0	0	0	0.0242894	0	0	0	0	0	0	0	0	0	0	0
BGIBMGA000605	0	0	0	0	0	0	0	0	0	0	0	0	0	0	0	0
BGIBMGA000606	0	0	0	0	0	0	0	0	0	0	0	0	0	0	0	0
BGIBMGA000607	0	0	0	0	0	0	0	0	0	0	0.0442798	0	0	0	0	0
BGIBMGA000608	1.96241	1.03675	1.10671	1.07756	1.81378	1.00258	1.24081	1.44384	0.663666	2.95742	3.26577	2.85805	3.76767	3.98733	4.0354	2.91508
BGIBMGA000609	2.02985	2.64835	2.27132	2.61886	1.73832	2.07861	1.74383	2.83712	0	0.262625	0.923288	0.166008	0.483278	0	0.270062	0
BGIBMGA000610	0	0	0.0260815	0.0481156	0	0.017359	0.0686546	0	3.22817	2.17131	4.49527	4.80378	0.621539	1.59022	2.25761	2.28106
BGIBMGA000611	0	0	0	0	0	0	0	0	0	0	1.26821	0.684077	0	0	0	0
BGIBMGA000612	459.88	420.326	382.204	402.487	406.071	406.822	387.238	424.037	31.7974	185.847	157.708	123.459	111.556	167.234	106.11	201.825
BGIBMGA000613	286.983	273.859	245.198	258.628	262.573	266.142	248.872	267.963	41.1058	120.024	98.7771	79.1632	70.0682	108.658	68.8599	122.71
BGIBMGA000614	0.586498	0.65058	0.84624	0.70624	0.762607	0.750973	0.654128	0.885904	0	0.130464	0.109205	0.0824676	0	0.0893445	0.0574964	0.129844
BGIBMGA000615	1.47711	1.60477	1.21704	1.58186	1.12608	1.28867	1.38685	1.48467	1.39899	3.56009	0.411199	5.6883	0.470825	0.516891	0.623932	2.64829
BGIBMGA000616	8.06866	9.75316	11.9661	9.75172	9.69961	8.66014	12.1305	9.75179	31.2668	15.045	16.1195	11.48	17.0068	13.2653	15.029	15.6153
BGIBMGA000617	25.868	25.0922	19.9247	20.8436	22.4068	19.2153	20.49	21.8261	2.75892	6.12564	7.74517	6.92899	7.02046	9.01551	7.90151	7.70091
BGIBMGA000618	98.4929	55.3556	71.5018	56.4081	86.4043	55.7295	75.9465	62.0493	939.7	1579.53	2047.83	1084.8	1538.99	1849.17	2197.9	1791.16
BGIBMGA000619	45.9087	28.3694	31.1439	29.7461	43.706	22.0514	33.2379	25.3829	654.381	693.651	942.52	511.111	711.913	875.985	1018.99	808.095
BGIBMGA000620	2.52443	2.42689	1.74116	1.56914	2.395	2.27776	2.44091	2.33989	1.6418	3.72104	4.6209	3.56912	4.39459	5.9681	5.44454	4.88255
BGIBMGA000621	1.25463	1.82032	1.2551	1.20698	1.38233	1.99063	1.03098	1.57443	3.53586	5.73083	7.72893	5.09026	6.90928	7.46011	8.10303	8.06373
BGIBMGA000622	46.8173	37.2057	32.7689	28.3855	35.3972	38.5361	30.8031	30.9771	1.28563	8.8592	7.14389	5.892	5.83516	6.48481	4.16425	9.00625
BGIBMGA000623	4.50905	3.59094	3.06777	1.81784	3.18542	4.37114	2.58104	1.78987	0.202595	0.547789	0.336754	0.278146	0.305714	0.387437	0.263182	0.308344
BGIBMGA000624	65.0536	56.5771	52.9694	46.4995	53.9746	59.8651	53.2463	48.9492	7.34572	17.2363	12.7341	13.2888	10.2011	12.2584	10.6462	16.6595
BGIBMGA000625	0	0	0.0758112	0	0	0	0	0	0.109109	0	0	0.0443276	0.129045	0.168084	0	0.20938
BGIBMGA000626	11.6775	11.3884	8.33287	8.21332	13.9299	12.066	10.5761	8.78643	52.6841	21.5129	15.9509	12.6534	32.7326	28.6859	19.2325	17.2799
BGIBMGA000627	29.9023	32.0946	31.7168	29.3184	33.0819	29.1836	31.5163	30.0688	47.9882	36.0462	47.8981	40.617	55.4877	43.725	47.2523	39.057
BGIBMGA000628	0.595059	0.62033	0.563822	0.849456	0.742723	0.600418	1.36872	0.920251	6.3294	7.19729	2.13913	1.41759	7.67786	4.02107	2.91396	2.49152
BGIBMGA000629	30.2335	27.1249	26.5099	27.677	30.5998	28.1584	27.4236	28.0545	9.98784	29.2607	35.8079	35.1623	35.0948	38.5921	31.6976	32.8506
BGIBMGA000630	3.13377	3.34216	2.51374	3.18822	3.15841	3.29692	2.95169	3.89721	0.31922	1.3336	2.16388	1.63192	1.54165	1.76216	1.16038	1.48041
BGIBMGA000631	0.293163	0.343261	0.574065	0.573651	0.39941	0.382079	0.461731	0.430241	0.0688504	0.796527	0.362999	0.643352	0.570015	0.848523	0.409541	0.704662
BGIBMGA000632	5.67494	6.77009	5.17188	6.85505	5.70553	5.79908	6.31641	6.77451	0.73764	2.32738	2.47485	2.57453	3.17244	2.53096	2.34897	1.88738
BGIBMGA000633	0	0	0	0	0	0	0	0	0	0	0	0	0	0	0	0
BGIBMGA000634	0	0	0	0.218079	0	0	0	0	0.680528	8.52908	1.79397	13.6857	1.20731	4.45556	5.62219	6.09437
BGIBMGA000635	0.0411566	0.0578277	0	0.0743389	0	0	0	0	1.39187	7.82761	3.75653	12.6761	2.46929	5.44986	3.21971	6.38074
BGIBMGA000636	0	0	0	0	0	0	0	0	0	10.8683	7.16415	18.8925	3.74994	11.3969	7.68357	6.76046
BGIBMGA000637	5.0633	4.33275	4.02558	4.19458	5.22821	4.21741	4.18631	5.06563	0	0.0689577	0	0	0.126895	0	0.0709104	0.0686303
BGIBMGA000638	8.68594	7.24784	9.42156	8.73233	8.54687	8.23027	7.59119	9.91273	0.130381	0.0837988	0.0982012	0.0926976	0.269858	0.251069	0.129258	0.104251
BGIBMGA000639	2.51039	1.42997	1.50574	2.57357	2.53896	1.23798	2.2538	2.7438	2.23082	3.97366	3.64848	2.66716	4.89996	5.5968	5.30783	3.58785
BGIBMGA000640	0.146583	0.0686529	0.310955	0.198574	0.239649	0.175121	0.41976	0.310733	0.550809	0.354016	0	0.741262	0.0814317	0.0265166	0.113763	0.308293
BGIBMGA000641	0.0452323	0.0317771	0	0	0	0	0	0	0	0	0	0	0	0.0490947	0	0
BGIBMGA000642	0.0420093	0.0737823	0.0411309	0.0379396	0.0114468	0.0136877	0	0.0205507	0	0	0	0.0240497	0.0350063	0	0	0.018933
BGIBMGA000643	1.67122	2.34817	1.48335	1.80554	1.64277	1.50635	1.4894	1.75736	0.330134	0.240475	0.397842	0.16989	0.234274	0.186479	0.232738	0.309725
BGIBMGA000644	0	0	0	0	0	0	0	0	0	0	0	0	0	0	0	0
BGIBMGA000645	0.0617368	0.0192765	0.0402973	0.0371706	0.0224297	0	0.0117861	0.0402685	0	0.310629	0	0.42412	0.0914582	0.119126	0.0255541	0.136028
BGIBMGA000646	8.95081	10.3228	7.9644	10.166	8.46023	11.9082	7.38198	14.1519	11.3818	8.37887	3.7391	6.21463	6.25338	16.1971	5.76188	14.6902
BGIBMGA000647	544.63	412.798	397.225	406.26	549.201	422.272	413.459	432.632	170.809	193.942	226.395	167.119	185.669	212.387	261.059	191.791
BGIBMGA000648	13.3692	13.094	11.6626	18.9336	17.7791	15.2506	14.4951	17.221	10665.6	6027.2	6022.8	4839.76	7473.95	7023.18	6652.79	5912.94
BGIBMGA000649	0	0	0	0	0	0	0	0	55.5941	24.1007	1.40512	31.6055	1.98581	0	3.69898	18.3775
BGIBMGA000650	0	0	0	0	0	0	0	0	1.10829	2.13697	4.17374	4.50266	2.6216	4.26837	5.85995	7.79833
BGIBMGA000651	0	0.175848	0	0	0	0	0	0	0	0.226695	1.46111	0.859778	1.0429	1.49424	1.74836	1.91776
BGIBMGA000652	0.165124	0.193342	0.107781	0.0497092	0.239966	0.107603	0.0472856	0.26926	0	0	0.058417	0.0315103	0	0.119483	0	0.0992255
BGIBMGA000653	0.058568	0.164584	0	0.211576	0.12767	0.228995	0.10063	0.114605	0.165059	0.212173	1.2432	0.469409	0.390437	0.635692	0.872727	2.00608
BGIBMGA000654	0.0905935	0.163658	0.0506852	0.116882	0.126953	0.151805	0.13342	0.126623	0.0364735	0.140654	0.357126	0.133363	0.086276	0.168565	0.241061	0.23331
BGIBMGA000655	0.0236707	0.0332589	0	0.0427552	0.0257996	0.0308501	0	0	43.3615	25.4254	6.02938	31.4386	7.96882	15.2611	10.4493	29.5292
BGIBMGA000656	4.01964	1.48628	2.89991	2.29278	5.53407	0.827178	3.99848	0.827953	0	0.766415	0.898138	0.726688	0.705171	1.837	0	0.762776
BGIBMGA000657	3.69943	0.950974	3.0573	1.93099	2.8753	0.882097	3.88513	1.62538	0.867018	0.696562	1.64889	0.880608	1.20489	2.63793	2.30645	1.62222
BGIBMGA000658	3.91575	3.38137	5.99043	7.58854	6.80199	6.27293	8.48006	8.46043	3.90843	2.06873	0.0865813	3.87629	0.271916	0.265633	0.455852	1.76477
BGIBMGA000659	0.0375493	0.0175864	0.0735283	0.0226078	0.0682105	0.0163127	0.107528	0.0734758	0.0705488	0.0680147	0.0265681	0.0573237	0	0.0271705	0.0233136	0.0676918
BGIBMGA000660	10.6433	12.1548	11.8006	12.8162	13.6133	13.428	15.114	12.9334	32.0498	12.5883	17.5372	16.4709	18.467	16.4578	16.3847	21.5526
BGIBMGA000661	40.2111	37.6169	35.9739	37.3306	41.4831	40.4777	40.1091	38.2267	20.1218	28.2088	22.3298	34.0049	20.16	21.7302	22.3054	28.4684
BGIBMGA000662	0.0228998	0.0160878	0	0.0206813	0.0124796	0	0	0.112025	0.0645372	0.103698	0.121521	0.170427	0.686965	0	0.0853079	0.0619236
BGIBMGA000663	0	0	0	0	0.0815537	0	0	0	0	0	0	0.171343	0	0.162428	0	0.134889
BGIBMGA000664	176.155	114.185	42.5126	52.0836	207.803	93.0785	51.7046	43.1383	183.2	51.0918	114.675	42.9009	85.4964	25.9296	152.541	29.0891
BGIBMGA000665	0	0	0	0	0	0	0	0	0	0	0	0	0	0	0	0
BGIBMGA000666	0.209776	0.163749	0.0456421	0.210504	0.127023	0.0911337	0.0800963	0.091219	0.131378	0.0422196	0.247379	0.186812	0	0.151793	0.0434152	0.0840382
BGIBMGA000667	8.27584	9.82374	11.0366	12.3709	9.33116	12.9245	12.1355	12.2851	383.629	145.252	285.763	144.176	356.465	556.142	352.283	288.738
BGIBMGA000668	36.7038	42.7498	39.0098	42.9616	47.374	47.2066	44.601	44.1795	86.0868	27.9929	25.1156	25.1595	28.1706	40.6242	29.91	30.9072
BGIBMGA000669	1.17974	0.723119	0.744207	0.772272	1.33762	1.21766	1.25158	0.914101	0.245455	0.631035	0.672264	0.725243	0.554217	0.532817	0.442435	0.856416
BGIBMGA000670	0.0194403	0.0819447	0.0761352	0.035114	0	0.0506731	0.033402	0.0380404	0.164363	0.281704	0	0.400654	0	0	0	0.175229
BGIBMGA000671	12.4998	12.5111	12.342	12.6069	12.7941	11.2466	13.7365	15.313	4.47051	5.44008	4.62417	4.5769	6.90881	5.87682	6.10627	5.60489
BGIBMGA000672	618.378	621.245	658.562	573.731	572.14	499.624	616.484	591.202	144.765	187.979	220.311	137.407	273.563	170.412	199.63	118.509
BGIBMGA000673	2.6022	3.90001	3.28381	4.59576	2.33201	4.22047	3.57684	4.52616	0.32594	2.51385	1.35021	1.58903	2.12022	2.88717	1.40023	1.66795
BGIBMGA000674	0.877147	0.616225	1.86075	0.660144	0.776777	0.500144	1.31871	0.750919	0.721005	0.132401	0.232735	0.188307	0.548195	0.238012	0.170188	0.131773
BGIBMGA000675	38.7357	22.2045	37.0942	25.2901	26.6641	27.7076	34.5821	34.1969	0.108804	0	0	0.0442038	0.17158	0	0	0.046399
BGIBMGA000676	0.712666	0	0	0	0	0	0	0	0	0	0	0	0	0	0	0
BGIBMGA000677	0	0	0	0	0	0	0	0	12.7074	8.27474	0.251868	11.9555	0.197753	0	1.5471	7.59372
BGIBMGA000678	0	0	0	0.0239879	0.0144749	0.0173085	0	0	0	0	0	0.0152058	0	0	0	0
BGIBMGA000679	48.6035	40.3659	43.5294	41.0026	50.6647	34.6801	44.4252	35.4806	18.0512	19.1942	25.5922	20.3832	21.5065	23.821	25.0012	21.5653
BGIBMGA000680	270.867	191.685	555.657	245.068	345.947	115.678	496.465	160.559	243.286	80.5834	115.194	46.0604	205.381	50.7035	107.579	28.9994
BGIBMGA000681	0.57377	0.821396	0.61477	1.01682	1.62833	1.45326	1.15325	0.699066	1.06785	2.96101	0.873223	2.36749	1.33513	1.55104	1.25021	2.1663
BGIBMGA000682	30.4011	37.5958	31.3096	36.9353	35.8026	30.4783	29.4345	38.3109	11.4952	10.9346	12.1212	11.7065	12.8705	12.9863	13.5741	13.2356
BGIBMGA000683	69.7913	74.5035	81.4974	92.998	72.3998	62.4586	81.2685	82.8695	105.619	50.8643	51.3636	62.9611	53.906	54.7429	63.3386	61.1921
BGIBMGA000684	0.00921072	0	0.0360725	0.0332736	0	0.0120043	0.0316514	0	0	0	0.0195512	0	0.0307011	0	0	0.0332091
BGIBMGA000685	1.67136	0.939351	0.290918	1.0063	0.850116	0.774503	0.701973	0.654099	0	0.134552	0.157677	0.340206	0.371399	0.40313	0.207543	0.0669564
BGIBMGA000686	1.52284	0.917009	1.29736	1.16098	1.29335	0.889255	1.18932	1.25773	0	0.358231	0.16792	0.0679325	0.197763	0.10733	0.221025	0.231745
BGIBMGA000687	0.126401	0.253716	0.106078	0.0652316	0.118087	0.023534	0.0310256	0.106002	0.254448	0	0.229976	0.475524	0	0.195992	0.605413	0.0976576
BGIBMGA000688	43.5911	16.7787	4.82087	9.9022	29.9039	17.6143	3.48867	12.8134	0.107293	0.0459729	0	0.0290599	0.0422992	0.0550957	0.0709121	0
BGIBMGA000689	24.6216	24.7666	24.2786	24.1983	25.2004	24.5501	26.3558	28.145	3.80289	11.5743	12.1121	11.5355	14.7841	16.5376	11.9697	15.5336
BGIBMGA000690	0.0248289	0.0348863	0.032413	0.0597962	0.0360825	0	0	0.0323898	1.4228	1.12434	0.0527033	1.86679	0	0	0.169573	0.850442
BGIBMGA000691	0.238025	0.129461	0.172906	0.298178	0.276169	0.220154	0.138522	0.285467	22.9266	115.609	174.041	172.217	88.8589	102.298	118.004	225.74
BGIBMGA000692	0.0101486	0.0118828	0.0165606	0.0122205	0.00737418	0.00220444	0.00290618	0.00992927	0.371815	2.17527	0.0753968	4.02045	0.0732922	0.0220303	0.236289	2.25032
BGIBMGA000693	0.0521847	0.0533258	0.0278692	0.0171379	0.0258536	0.0618294	0.0163023	0	4.26501	5.39649	0.332311	7.76748	0.395323	0.195668	0.777609	4.52418
BGIBMGA000694	63.0495	73.402	77.1009	63.7977	88.915	74.039	86.1117	69.7441	79.2348	70.7367	106.247	71.0111	72.268	63.9642	90.8349	74.6921
BGIBMGA000695	4.75588	4.31224	3.57834	4.78179	4.34094	4.73272	3.86434	4.95109	3.8295	10.0998	13.3275	10.7297	10.3079	8.59484	14.0514	9.96736
BGIBMGA000696	0.682136	0.819724	0.492117	0.632265	0.880441	0.947517	0.539753	0.57958	0.784148	3.08896	3.42933	3.07271	3.47037	3.56554	2.99253	2.91248
BGIBMGA000697	0	0.0235993	0.0657788	0	0.0915321	0.0656703	0.0288584	0.0328659	0.047335	0.152116	0.106956	0.153846	0	0	0.312846	0.0302787
BGIBMGA000698	1.31586	1.33368	1.32019	1.49549	1.38908	1.21011	1.33621	1.38868	13.4336	23.267	46.4348	25.3856	41.6425	26.9854	40.9394	25.7312
BGIBMGA000699	1.44798	0.919891	1.16972	0.984013	2.51054	1.33284	1.30553	0.916405	6.88207	21.0775	23.5842	18.97	31.9052	26.1418	22.6713	23.8634
BGIBMGA000700	0.0335913	0	0	0.0606741	0.0366123	0	0	0	34.0806	18.1319	0.0713027	26.1919	0.447865	0.218758	2.44016	17.743
BGIBMGA000701	126.849	64.0885	56.1766	119.446	123.081	62.2613	62.4395	89.1926	11750.3	10604.1	11727.8	9957.59	8457.73	9742.41	7828.91	10405.8
BGIBMGA000702	0.0713813	0.100295	0.349443	0.128932	0.350104	0.139547	0.122646	0.209516	80.8703	31.0957	0.151518	47.5256	0.713784	0	3.92224	23.9349
BGIBMGA000703	17.0581	11.9756	10.8877	10.64	27.5345	13.3083	11.5005	10.5103	130.515	229.416	289.092	249.402	249.388	256.157	238.463	270.357
BGIBMGA000704	24.4547	18.8794	16.313	16.2204	40.8353	21.2479	18.931	16.8711	397.296	409.818	525.411	431.613	450.557	420.36	477.067	479.813
BGIBMGA000705	0.00459611	0.00645784	0.00900001	0.0166034	0.0250473	0.0179703	0.00789696	0.0269808	0.181342	0.216454	0.478042	0.426255	0.520871	1.06756	0.933136	0.803704
BGIBMGA000706	0	0	0	0	0.1496	0	0	0	0.386821	0	0	0	0.457502	0	0	0
BGIBMGA000707	0	0	0	0	0	0	0	0	0	0	0.433613	0	0	0	0	0
BGIBMGA000708	2.0232	2.20082	1.87439	1.96473	1.55309	2.14065	1.55122	1.66021	0.797035	2.58105	2.40125	2.59049	2.79175	3.84883	2.81623	3.03942
BGIBMGA000709	0.155739	0.583528	0.203309	0.281302	0.0565816	0.067658	0.178392	0.101582	0	0.658224	0.440773	0.41607	0.173036	0.450766	1.06364	0.374342
BGIBMGA000710	33.1906	30.5344	31.5823	30.7731	32.3242	25.6584	30.5304	28.0531	3.62776	20.4818	19.6088	18.9	19.2658	12.8758	17.0657	13.6049
BGIBMGA000711	1.25182	0.81598	1.11193	1.07227	0.998686	0.857798	1.06434	1.11113	0.545557	1.68308	0.438299	1.96524	0.731274	0.392206	0.552874	1.27958
BGIBMGA000712	0.00631012	0.0443307	0.0370691	0.0683858	0.00687762	0.016448	0	0.0617376	32.5438	21.6595	0.0803653	35.8788	0.820282	0.0136979	2.2214	21.4542
BGIBMGA000713	0	0	0	0	0	0	0.0969036	0.11036	80.7446	28.8085	0	43.3944	1.12793	0	4.30708	28.7734
BGIBMGA000714	163.741	91.3866	112.151	72.6869	125.011	79.6084	121.005	77.3486	14.9508	28.7024	28.3593	16.6806	52.0888	19.0601	29.4723	13.3806
BGIBMGA000715	135.929	151.45	136.921	184.892	135.308	111.177	137.29	145.988	214.694	179.132	211.142	166.491	216.558	211.151	226.823	191.731
BGIBMGA000716	3.17391	3.87846	3.76672	3.0749	2.757	3.58502	4.34617	3.03005	0.650536	3.5888	2.69485	2.53281	4.13554	3.84163	2.59763	2.6008
BGIBMGA000717	0.0318733	0.0447841	0.0416091	0.0191904	0.0115799	0.0138468	0	0	0	0.0962225	0.0451041	0.0973172	0.0354134	0.0230634	0.0197895	0.134072
BGIBMGA000718	0	0	0	0	0	0	0	0	0.665145	0.427502	0	0	0	0	0	0.425472
BGIBMGA000719	6.76557	6.17405	4.39331	5.12328	6.2844	5.71172	5.45272	4.36742	1.24493	2.69521	1.92467	2.32923	1.62739	1.43838	1.86212	1.84416
BGIBMGA000720	7.44279	5.91396	4.0205	4.35755	6.32189	6.68979	5.468	5.02204	1.59125	3.06819	2.07015	2.58591	2.22419	2.45136	2.67703	2.59095
BGIBMGA000721	0.247138	0.208347	0.179749	0.216819	0.13853	0.20246	0.363967	0.165804	10.4673	16.1283	19.4548	13.3075	21.7708	12.6763	20.3728	10.1707
BGIBMGA000722	30.3682	40.9125	35.0301	37.3935	38.7076	35.9124	38.2143	33.4524	51.6356	24.4767	20.3132	19.5464	24.5244	20.0952	23.6471	24.057
BGIBMGA000723	21.7281	23.1189	23.7103	21.5352	23.5	20.1374	26.6754	21.0405	7.37962	10.3607	9.10601	9.22825	8.29472	10.4816	9.82387	9.80929
BGIBMGA000724	0.0191794	0.016169	0.00751135	0.0207857	0.0167234	0.00999862	0	0.00750599	0.46485	0.222339	0.879365	1.14191	0.549788	0.457978	0.721631	0.490973
BGIBMGA000725	4.85143	3.3282	2.50522	1.92951	3.33648	1.24917	1.84269	2.30513	1.26135	0.596548	0.188213	0.299733	0.394066	0.51328	0.369637	0.243575
BGIBMGA000726	0.695704	0.71684	0.635746	0.670193	0.732996	0.57425	0.757052	1.08907	0.130711	0.966121	1.23062	1.11518	1.08216	0.956474	1.85738	1.4214
BGIBMGA000727	0.931732	0.548996	1.11824	0.760036	0.737075	0.76385	1.29104	1.11744	0.16941	0.789401	2.10534	1.13563	1.90346	1.37014	2.54723	1.54421
BGIBMGA000728	5.38734	6.84289	4.64173	4.12588	5.98928	7.49877	4.62821	5.31309	6.01241	4.21559	3.3849	3.50361	3.95055	4.06977	4.17441	4.89484
BGIBMGA000729	0.217541	0.183396	0.340788	0.157173	0.189685	0.226817	0.14951	0.255408	0	0.315234	0.184706	0.0498156	0.145022	0.188894	0	0.156868
BGIBMGA000730	71.3273	65.3605	72.8721	39.2105	60.8416	52.5431	31.9704	72.8201	43.6995	11.2346	6.58275	3.55076	0	20.196	0	5.59064
BGIBMGA000731	3.04568	2.94661	2.51448	2.43594	3.00311	2.64069	2.38369	2.71471	0.363707	1.28569	1.28751	1.47763	2.00026	1.70891	1.0697	1.34938
BGIBMGA000732	0	0.0448876	0	0	0	0	0	0.0625132	38.6248	25.1142	0	27.6532	0.638913	0	2.0827	17.4504
BGIBMGA000733	0.577629	0.676339	0.342758	0.34778	0.372023	0.661572	0.58646	0.496644	0.147991	0.96702	0.204351	0.410849	0.525095	0.455966	0.163017	0.331328
BGIBMGA000734	0	0	0	0	0	0.128449	0	0	176.098	74.0859	0.418404	110.362	3.28509	0	10.0966	62.0077
BGIBMGA000735	0	0	0	0	0	0	0	0	0.911509	1.20831	0	1.18039	0	0	0.150609	0.874595
BGIBMGA000736	219.198	215.418	178.733	198.335	196.724	191.587	190.316	183.44	31.7194	55.939	41.08	30.0164	33.8551	58.9947	31.9573	53.9413
BGIBMGA000737	67.1231	68.5862	55.8581	63.6092	64.8872	67.1817	64.7107	61.027	13.5845	18.1788	12.4459	12.5207	12.4697	16.3201	11.2564	17.9628
BGIBMGA000738	43.614	45.1831	50.7392	44.8684	44.4632	44.8876	42.9874	44.2778	1.70994	0.96972	1.21214	1.83891	0.713784	1.08467	0.797744	1.86589
BGIBMGA000739	0	0	0	0	0	0	0	0	0.124998	0	0	0.0507829	0	0	0.0826136	0.0799571
BGIBMGA000740	0	0	0	0.368977	0	0	0	0	0	0	0	0	0.6809	0	0	0
BGIBMGA000741	0.253796	0.14264	0.0993958	0.183368	0.331946	0.330773	0.436069	0.794599	1.71663	0.551655	0.969701	0.929885	1.35353	1.763	1.13455	1.00657
BGIBMGA000742	4.85464	5.5078	4.29556	4.32404	4.63633	4.84784	4.11322	4.66575	2.31162	4.68176	5.06127	5.58025	4.83219	5.50728	5.48941	6.61963
BGIBMGA000743	16.9522	17.9409	16.9872	17.5004	17.7775	15.6714	18.5213	17.6029	4.05061	12.7381	17.3245	18.1902	14.9283	12.5915	14.0788	13.0246
BGIBMGA000744	20.9126	20.9314	20.1142	18.9123	21.8347	18.6757	24.2308	19.8222	38.5449	38.6509	58.7856	44.1199	48.8982	58.9481	46.9334	50.5908
BGIBMGA000745	10.9733	11.9255	11.3139	9.06076	12.3507	11.5287	11.6972	10.3417	7.38421	21.5395	26.9052	24.6665	28.2158	27.029	25.2779	25.0302
BGIBMGA000746	0.32103	0.208185	0.241782	0.178418	0.188408	0.14483	0.339439	0.193288	0.104393	0.469669	0.445554	0.537216	0.493872	0.294836	0.482969	0.311626
BGIBMGA000747	0	0	0	0	0	0	0	0	0	0.648385	0	0.409851	0	0	0	0
BGIBMGA000748	0.0209085	0.0293778	0	0.018883	0.0341834	0	0	0.0204567	0.942805	0.549151	0.0887632	0.921674	0.104538	0.0680818	0.15578	0.452312
BGIBMGA000749	0	0	0	0	0	0	0.207447	0	0.340264	0.218694	0	0.414717	0	0	0.224887	0
BGIBMGA000750	1.01493	0.814878	0	1.04755	0.632115	0.755858	0.498236	0.567425	0	0.262625	0	0	0.483278	0	0	0
BGIBMGA000751	30.468	23.2824	17.7939	19.3097	30.2951	12.5396	22.9603	33.4704	6.0257	1.93642	1.13461	0	3.56336	0	0	1.92722
BGIBMGA000752	5.65903	5.15593	6.29101	3.77987	5.8146	5.55077	6.17832	3.9507	1.37058	3.0431	3.9415	3.00348	1.91574	2.1434	3.43123	2.15194
BGIBMGA000753	10.9447	11.1172	11.4606	9.75954	10.2118	10.872	11.2779	6.47519	10.4116	12.8556	15.7885	11.2873	11.178	11.6863	14.4064	8.70778
BGIBMGA000754	3.36625	5.50201	5.14558	4.15692	3.85618	5.21543	4.21984	4.13369	10.7454	7.24848	5.76006	7.80682	6.06816	9.24609	6.30209	9.47426
BGIBMGA000755	0.364354	0.630081	0.493941	0.759361	1.19136	0.840141	0.963117	1.09686	129.066	44.3703	1.36832	71.0479	3.17629	2.00775	7.72626	45.0185
BGIBMGA000756	3.96931	4.52485	4.93732	2.34476	5.19698	5.23827	4.07484	2.24708	1.61817	4.88362	15.2082	5.1164	5.74153	4.76888	12.6943	5.04045
BGIBMGA000757	6.23425	7.21977	6.22787	4.04677	8.41402	7.9537	6.88721	3.50723	13.4929	10.6395	26.8178	11.0193	10.7634	7.61242	22.9884	9.2105
BGIBMGA000758	21.7309	26.4998	32.0961	27.2083	26.2085	26.2299	25.5635	23.4357	94.5612	30.4721	49.5343	35.59	28.8087	25.8647	37.372	32.9984
BGIBMGA000759	1531.76	1472.46	2072.07	2370.71	1921.56	1762.19	2350.46	2655.74	3285.62	1297.9	1144.07	1202.63	1684.55	1378.36	1177.11	1443.13
BGIBMGA000760	7.02352	7.45278	6.614	6.71018	7.8501	8.35386	7.72388	6.45817	5.89925	5.77202	7.62681	6.46408	5.92043	5.62039	8.04014	6.43338
BGIBMGA000761	0	0	0	0	0	0	0	0	0.300819	0.116005	0	0.171099	0	0	0	0.115455
BGIBMGA000762	0	0	0	0	0	0	0	0	0	0	0	0	0	0	0	0
BGIBMGA000763	0	0	0	0	0	0	0	0	0	0	0	0	0	0	0	0
BGIBMGA000764	0	0	0	0	0	0	0	0	0	0	0	0	0	3.06436	0	0
BGIBMGA000765	4.52976	5.32048	5.75733	5.95256	4.48639	4.90987	5.29596	6.2337	4.13392	4.0381	5.06131	4.46876	3.96311	3.21224	4.33299	4.40334
BGIBMGA000766	4.20542	3.40928	3.48912	3.44211	3.47301	3.89975	3.05665	3.5362	1.72146	4.43078	5.15046	4.11892	4.14708	2.81082	4.7817	3.96826
BGIBMGA000767	56.5779	56.7383	40.3199	45.7588	63.71	58.4033	49.1978	48.817	61.0601	58.4422	71.5109	50.6767	67.1308	50.4643	74.0856	53.4419
BGIBMGA000768	42.0345	37.5915	35.0966	35.0094	39.3378	33.5355	28.1068	32.3436	38.6823	26.9693	17.9259	23.8172	27.6474	26.1159	19.9521	25.1235
BGIBMGA000769	62.196	64.3931	58.0836	55.2393	62.7498	58.2262	49.7264	50.6648	12.0939	19.2417	23.6785	18.8918	22.472	16.1757	17.5559	19.2703
BGIBMGA000770	2.90976	3.21439	2.57147	2.37195	3.17898	3.28785	3.00445	3.36757	3.48664	5.6211	4.44526	4.13876	5.09129	7.59174	4.71177	6.0305
BGIBMGA000771	48.4426	49.2523	47.0358	50.7039	48.5402	45.4604	39.8888	51.1065	21.3773	24.9291	23.1147	21.8769	30.7423	34.242	27.08	28.3847
BGIBMGA000772	8.68932	4.94268	7.1031	5.42973	6.36365	4.09645	6.43663	5.70346	93.5512	488.432	353.082	346.102	735.075	2433.42	505.991	704.479
BGIBMGA000773	0	0	0.0205183	0.0189263	0.0114206	0	0.108021	0.0205036	0.649665	0.854085	0.956393	0.527879	1.32719	3.07071	1.32717	0.887809
BGIBMGA000774	244.438	189.163	204.987	201.22	214.932	170.355	173.429	249.198	19.5063	17.7775	18.2871	10.3149	8.54464	17.549	13.1479	10.3485
BGIBMGA000775	0.148268	0.0130204	0.127022	0.0502142	0.0707012	0.096619	0.047766	0.0725321	0.026116	0.0167853	0.0590105	0.0106102	0	0.120697	0.0172606	0.0501168
BGIBMGA000776	0.443282	0.470308	0.460585	0.392168	0.502868	0.424454	0.497397	0.141617	0.127477	0.131091	0.0192028	0.0828643	0.572926	1.37467	0.0674019	0.0652345
BGIBMGA000777	14.1501	14.2353	12.589	13.6401	13.365	12.9355	12.4318	12.2303	0.335764	0.124501	0.0778129	0.073452	0.488757	0.55704	0.0597459	0.12391
BGIBMGA000778	22.2853	23.269	27.2469	23.4473	25.3826	26.4486	24.434	21.5312	52.7959	29.3918	29.3286	26.425	26.3699	26.8188	32.7666	29.7544
BGIBMGA000779	3.38209	2.77113	2.85125	3.01966	2.2084	2.67083	2.74006	3.27132	0.521088	2.8049	2.53473	2.70803	3.26126	3.22771	2.62603	2.86103
BGIBMGA000780	0	0	0	0	0	0	0	0	0	0	0	0	0	0	0	0
BGIBMGA000781	0	0	0	0	0	0	0	0	0	0	0	0	0	0	0	0
BGIBMGA000782	0	0	0	0	0	0	0	0	0	0	0	0	0	0	0	0
BGIBMGA000783	0.280308	0.42149	0.33704	0.444128	0.364477	0.378144	0.354878	0.538879	1.63539	1.3985	2.31736	1.31756	2.50792	2.59408	2.7846	2.55321
BGIBMGA000784	0.0719433	0.0505425	0	0	0.11762	0.0937637	0.370835	0.140777	0.101377	0.456099	1.14533	0.370678	0.839304	0.780866	0.536017	0.907867
BGIBMGA000785	0.0830614	0	0	0	0.0905315	0	0.0713573	0.0812665	0.117044	0	0	0.0475513	0.27686	0.0901541	0.0773566	0.0748691
BGIBMGA000786	25.3799	32.1493	37.3885	37.5908	27.0666	30.635	32.5378	33.236	29.9312	28.5025	21.632	28.0757	21.7347	23.1396	24.3641	25.4812
BGIBMGA000787	0.553746	0	1.15211	0.875177	0.565825	0.22553	0.832507	1.01584	0.292611	2.38218	1.98351	2.41721	2.5379	9.0906	2.12732	6.42631
BGIBMGA000788	1090.13	765.348	684.904	804.936	985.044	478.769	679.186	769.523	7.84842	14.5095	13.6823	12.1094	15.8532	22.8228	20.399	19.5739
BGIBMGA000789	5.98606	2.15662	1.20223	1.94067	4.34961	3.20067	1.05489	11.1127	0	0.834062	0.325804	0.17574	1.53482	0	0.285894	0
BGIBMGA000790	1.60981	1.7117	1.27796	1.02163	1.18553	1.70113	0.897062	1.78786	0	1.57617	1.3853	0.896681	1.88528	3.87233	2.59328	2.19616
BGIBMGA000791	0.815807	0.573131	1.05435	0.898865	1.04923	1.05261	0.883074	0.830105	0.16094	0.60586	0.692671	0.588466	0.734196	1.3105	0.790167	0.602983
BGIBMGA000792	1.40022	1.00743	0.874755	1.03742	1.08426	1.51668	1.13519	1.22672	1.11085	1.45513	1.96021	1.39689	2.31483	1.94761	2.11864	1.42115
BGIBMGA000793	76.7207	64.5691	45.2576	47.8064	84.3388	60.5563	49.1559	47.3356	58.2125	59.5807	86.2904	47.9688	55.2191	54.1056	98.3468	54.0053
BGIBMGA000794	13.2638	13.6825	16.7673	19.712	8.60078	12.4727	21.0587	19.7121	5.20489	12.7729	18.1756	13.6487	15.6696	12.3918	13.4473	12.1069
BGIBMGA000795	27.3046	27.1906	35.2989	45.0095	23.4037	28.3307	45.0924	45.1295	2.9884	25.9295	42.2027	34.9052	33.5771	25.8957	38.0205	21.9832
BGIBMGA000796	22.7402	20.1123	30.8127	27.3218	17.0952	20.6402	34.7111	32.4792	5.00683	22.1581	37.1719	22.3754	21.318	22.1477	24.7711	18.6672
BGIBMGA000797	5.99885	8.75297	6.86738	8.41828	5.33127	7.99873	9.67284	11.6481	1.95072	6.77034	11.852	6.70999	9.53625	5.70974	8.16538	6.07269
BGIBMGA000798	18.9975	22.3875	31.9641	28.7796	15.7876	21.7825	37.4273	32.5954	3.92519	20.5861	37.2505	23.7927	30.6399	24.792	26.9801	18.8814
BGIBMGA000799	0.28482	0.624297	0.356946	0.473298	0.322852	0.66817	0.313198	0.691089	0.385292	0.887358	0.773855	1.74795	0.987334	1.11291	0.997369	1.80737
BGIBMGA000800	36.9721	38.8542	48.7822	50.7182	41.7577	38.8979	44.7918	44.4567	60.9387	56.3777	73.8247	71.9713	56.2376	87.5307	78.2822	75.3258
BGIBMGA000801	13.9523	18.0426	12.7338	13.5299	15.1398	18.6132	13.7896	15.3824	61.5335	23.2596	18.3025	16.0221	26.6826	28.9027	21.1585	21.2201
BGIBMGA000802	18.3731	17.3774	19.1533	25.4358	15.7266	14.4527	13.4855	21.2145	19.0475	25.2562	29.7443	26.7781	28.7048	20.6305	23.8671	27.3873
BGIBMGA000803	33.4496	33.9412	41.4202	29.9548	41.0279	34.4599	37.8491	27.9815	14.6386	19.4972	35.0029	19.4539	26.0744	20.1058	34.3286	17.7688
BGIBMGA000804	1006.41	1054.47	1185.03	1333.17	1067.23	970.023	1073.12	1280.3	1811.38	582.479	512.599	532.671	704.487	579.779	463.647	555.155
BGIBMGA000805	15.6534	21.5542	23.2957	20.3573	13.3077	11.8327	22.5922	18.3782	0	2.2683	3.32269	1.07536	6.26112	4.07762	1.7494	1.12876
BGIBMGA000806	82.5332	73.6791	88.6384	71.3319	76.2152	56.4256	80.6239	66.3564	14.921	31.4481	34.4923	36.3565	50.8111	33.3805	28.456	39.3305
BGIBMGA000807	0.714072	0.571783	0.781834	0.665698	0.418436	0.410286	0.474931	0.510834	15.8181	9.49905	0.456348	14.6287	0.691009	0.250015	1.41587	8.59576
BGIBMGA000808	24.5802	24.9964	15.401	16.633	23.4908	28.9299	15.4527	19.9474	11.6633	38.974	18.52	16.5333	37.0838	44.6467	15.4504	26.7744
BGIBMGA000809	14.0074	15.4402	9.53706	10.9632	14.6269	16.5972	9.98014	12.707	12.1625	27.1011	11.9139	12.199	29.9933	32.5499	11.8069	17.163
BGIBMGA000810	11.6491	11.3862	6.94247	9.1483	40.8503	44.2265	37.4198	29.7322	72.7968	35.779	12.901	12.7579	77.6573	168.218	49.0563	37.4353
BGIBMGA000811	0	0	0	0	0	0	0	0	0	0	0	0	0	0	0	0
BGIBMGA000812	1.92807	1.2403	1.3798	1.04897	2.12679	1.34221	1.42356	1.12124	0.698317	1.17816	2.00523	1.09049	1.36792	0.857255	1.58652	0.851505
BGIBMGA000813	19.9003	22.9287	26.3725	18.6821	23.5224	19.7914	30.6757	18.8802	30.2307	28.2677	47.5944	28.539	22.7805	24.7929	39.9262	40.1577
BGIBMGA000814	0.901177	0.968281	0.57564	0.800817	0.945456	1.28128	0.811454	1.26362	0.285211	1.15224	0.971789	1.00423	1.17261	1.15074	0.915581	1.43346
BGIBMGA000815	1.32745	0.89624	0.742679	1.24555	0.845549	1.93227	1.0071	0.843351	0.680194	1.53011	1.42715	1.53962	1.95374	1.34724	1.47711	1.89579
BGIBMGA000816	2.28772	2.07819	2.72034	2.20966	1.67235	1.75652	2.38693	2.01513	0.175306	1.81528	1.11498	1.04458	2.51109	1.09525	0.914031	0.959398
BGIBMGA000817	2.10977	2.06168	2.14331	2.72197	1.53012	1.45753	2.13955	2.09522	0.379998	1.89639	1.16167	1.03527	2.5644	1.23966	1.1671	0.714919
BGIBMGA000818	2.3183	2.63463	3.07093	2.77108	2.341	2.13278	3.57322	2.66847	4.22758	1.97611	1.73681	2.38113	2.38638	2.9603	2.03207	2.88863
BGIBMGA000819	249.814	271.233	349.626	427.608	271.525	253.764	335.304	384.209	159.383	95.8185	161.04	158.328	88.6342	134.735	188.73	181.128
BGIBMGA000820	0	0	0	0	0	0	0	0	8.3101	5.56675	0.0881554	8.55924	0	0	0.696209	2.69529
BGIBMGA000821	0.048089	0	0	0	0.0262069	0.0313372	0.0413128	0	15.1112	5.92318	0	7.76351	0.240435	0.260977	1.03008	1.77719
BGIBMGA000822	6.34804	13.573	9.18784	2.99116	6.01648	7.19426	5.69066	1.62023	52.1154	12.9983	19.9191	16.1167	13.7995	8.9871	14.9086	5.97072
BGIBMGA000823	0	0.0375382	0	0	0	0.0174097	0	0.026139	16.301	10.7189	0.0283548	14.2852	0.267153	0	1.16943	6.26115
BGIBMGA000824	0	0	0.124247	0	0	0.0413474	0.0545096	0.0620791	0	0	0	0	0	0	0	0
BGIBMGA000825	35.9435	23.6023	28.5444	33.7944	29.7383	22.8455	28.7171	38.6463	2.13925	7.33302	13.0094	11.4916	14.8529	10.5275	12.5154	12.9492
BGIBMGA000826	7.79201	8.14605	6.77762	8.60794	7.65867	8.19075	7.80972	9.80181	5.50629	5.72331	4.03649	4.51391	5.0244	5.62567	5.07547	5.28852
BGIBMGA000827	4.52978	5.2948	6.62101	6.03736	5.6686	8.2584	5.69866	6.99507	2.90964	5.46999	3.23245	5.60019	3.65637	8.90869	3.1009	11.7023
BGIBMGA000828	3.05817	3.93739	2.71313	2.25461	3.98624	4.08332	2.94895	2.19826	8.9001	6.22899	6.35896	5.72389	5.28397	6.32701	8.07938	5.86188
BGIBMGA000829	28.2924	14.7734	19.5242	8.35228	37.6332	15.4571	22.5053	6.51638	36.6235	20.3033	75.7849	16.4696	27.5054	17.9821	78.5819	15.2625
BGIBMGA000830	2.69079	2.1981	2.20565	3.27783	1.70511	3.09913	3.65561	1.59183	13.9321	18.4757	12.7515	9.88745	20.2323	20.5119	18.9989	14.3268
BGIBMGA000831	0	0	0	0	0	0	0	0	0	0	0	0	0	0	0	0
BGIBMGA000832	23.0372	23.5359	21.5615	23.6265	27.4497	26.513	23.4138	27.8877	0.660248	0.282903	0	0.178826	0.130148	0.0847605	0	0.21117
BGIBMGA000833	0.216609	0.249013	0.231359	0.248976	0.300477	0.153985	0.236837	0.192662	0	0	0	0.0225464	0	0	0	0
BGIBMGA000834	1.2869	2.28282	1.44899	1.48184	1.66563	1.9288	0.995006	2.01454	2.53876	1.89395	1.1268	1.65764	2.0375	3.42213	1.49814	2.60994
BGIBMGA000835	686.341	612.763	545.492	559.944	817.937	688.059	649.379	648.505	79.1708	115.667	51.2241	36.2739	189.336	175.424	52.3256	45.0656
BGIBMGA000836	7.0604	5.755	5.86113	5.66505	8.02317	7.52197	6.88985	7.98674	1.08975	1.89368	0.972774	0.934654	2.76867	2.86013	1.12037	0.929434
BGIBMGA000837	40.2469	37.064	45.0855	46.9735	33.366	25.984	43.0575	37.1797	0.161613	0.017312	0.0405748	0.0875449	0.0318572	0.0207474	0.0178023	0.0344596
BGIBMGA000838	0.54458	0.425095	0.592437	0.765058	0.494631	0.512598	0.467844	0.296007	7.9296	8.8778	0	12.5398	0.201688	0	0.958002	6.59946
BGIBMGA000839	35.7274	37.484	40.9223	41.1743	38.7498	35.6636	41.479	35.3898	18.5828	14.5394	21.0944	13.6972	14.6896	14.9855	22.433	17.0418
BGIBMGA000840	0.177416	0.186961	0.434265	0.120171	0.145029	0.202323	0.381041	0.260373	1.25	0.401701	0.517815	0.304703	0.443522	0.385131	0.330461	0.559712
BGIBMGA000841	0	0	0.0436384	0	0.0242894	0	0	0	0.0628051	0	0	0	0	0.0483763	0	0
BGIBMGA000842	0.123471	0.216856	0.120889	0.501792	0.0672876	0.12069	0.318218	0.362408	0	0.055912	0.0655216	0.106028	0	0	0.114991	0.0556465
BGIBMGA000843	0.0260313	0	0	0	0.0283724	0	0	0.0254688	0	0	0.0552556	0.0447076	0	0	0	0.0469278
BGIBMGA000844	0.0209565	0.103058	0.102591	0.0189263	0.114206	0.0546251	0.108021	0	0.295302	0.151837	0.155692	0.155964	0.244482	0.204714	0.117103	0.340012
BGIBMGA000845	15.3213	10.3489	8.88493	10.3287	13.2442	11.0575	9.55809	11.676	0.350338	0.168877	0.329836	0.213498	0.310764	0.134926	0.463092	0.448201
BGIBMGA000846	14.198	9.26006	10.0603	9.93582	12.7916	10.6092	9.72183	10.7639	0.7848	2.67555	3.06686	2.34741	3.83386	2.90861	2.7889	1.90619
BGIBMGA000847	2.77693	2.71427	4.49204	2.83503	1.97392	2.67504	6.01595	3.78007	0	1.74956	1.79397	1.93535	0.804874	2.88301	2.02399	2.61187
BGIBMGA000848	1.45695	1.34058	1.98613	1.47494	1.36313	1.45073	2.25223	1.78288	0.314917	2.66238	1.91577	2.95741	1.71904	2.92015	1.19277	2.9674
BGIBMGA000849	4.30803	3.64591	4.25718	3.74591	4.07304	3.9172	4.97482	4.27375	0.197645	0.417387	0.361525	0.550611	0.434124	0.456715	0.671801	0.66826
BGIBMGA000850	1.49787	1.5083	1.90651	1.4204	1.4149	1.4804	1.73719	1.68533	0	0.293925	0.23846	0.285836	0.0832116	0.135481	0.209249	0.270027
BGIBMGA000851	9.96483	13.2042	10.0567	9.91326	13.8018	16.7834	11.0894	13.2293	16.0723	8.10849	6.6059	8.03925	10.782	9.28489	8.25244	10.889
BGIBMGA000852	10.5616	7.13225	8.88179	7.36452	9.29835	9.62474	8.41218	8.20257	1.29213	4.95319	5.00507	5.02454	6.27663	5.90055	5.94745	6.22851
BGIBMGA000853	18.5927	16.5507	17.0842	18.3011	18.1355	18.0325	18.9203	18.9121	9.19052	11.8908	12.3246	11.4828	15.2076	15.5213	13.6232	14.4484
BGIBMGA000854	11.2775	17.5329	11.4507	15.3246	14.0274	21.0944	9.91269	24.0088	3.75214	2.64801	3.10312	3.40744	4.26371	3.62682	3.35511	3.48254
BGIBMGA000855	3.05659	5.41742	3.46091	5.35999	3.19874	7.08075	3.56753	9.50345	1.96729	7.32823	3.15892	5.26825	7.64363	15.1081	2.71663	10.9562
BGIBMGA000856	0.0302549	0.0637652	0.0888668	0.109296	0.115415	0.0394312	0.311901	0.0888033	1.53478	4.27456	0.770649	0.554255	2.36987	1.08367	1.38067	0.872669
BGIBMGA000857	11.8604	5.55488	4.42377	5.10066	12.3115	4.41647	12.6151	9.94637	20.692	13.2991	11.9884	9.69984	22.5903	29.4244	17.8837	17.3086
BGIBMGA000858	2.89435	2.80088	2.4935	3.51731	2.63275	2.77831	2.62669	3.37318	0.319882	1.07295	0.873372	1.00312	0.638434	0.970171	0.898522	1.15098
BGIBMGA000859	0	0.439882	0.613045	0	0.341224	0	0	0.612607	0	0.567075	0.664537	0.358454	0	0.679604	0	1.12876
BGIBMGA000860	0.795281	0.372474	0	0.957648	0.866804	1.38199	0	1.03746	0	0.960351	0.562703	0.910571	0.883609	2.30184	0.987546	1.43369
BGIBMGA000861	0.111422	0.234834	0.109092	0.100628	0.485772	0.217825	0.47861	0.109015	0.157008	10.1921	0.591278	0.127575	0	0.967495	1.0377	0.502164
BGIBMGA000862	0.798947	0.72457	0.49779	0.459167	0.680807	0.747819	0.599012	0.696408	0.143285	0.578867	0.508767	0.831608	0.653657	0.599136	0.473502	0.693961
BGIBMGA000863	0.984768	1.08411	0.695797	0.531786	0.995875	1.05851	0.854727	0.735032	0.171669	0.772347	0.581843	1.06941	0.642949	1.05784	0.718578	1.24453
BGIBMGA000864	1.50385	1.34912	1.27064	1.20373	1.62954	1.86282	1.51417	1.32121	1.76695	1.54862	1.21916	1.73692	1.91444	1.96062	1.58431	2.18939
BGIBMGA000865	9.84239	10.3365	9.76815	8.61586	12.2836	10.8794	10.3313	6.90184	30.2944	11.4391	13.619	8.19231	13.7161	13.709	16.0803	10.9609
BGIBMGA000866	23.6499	22.4132	26.6398	26.0773	27.5375	23.9478	30.7472	27.7074	38.5539	14.9042	18.9123	15.4899	21.1166	18.2453	21.72	17.791
BGIBMGA000867	771.527	824.144	945.724	569.711	1074.45	894.644	1113.73	602.124	5823.1	2934.44	2167.69	1254.33	3503.67	2236.36	2416.88	1842.26
BGIBMGA000868	0.0578267	0	0.113235	0	0	0	0	0	0.651879	0.52372	0	0.264839	0	0	0.10771	0
BGIBMGA000869	0	0	0	0	0	0	0	0	0	0	0	0	0	0	0	0
BGIBMGA000870	0.456834	0.427921	0.795167	0.275051	0.608567	0.463082	0.69771	0.19865	0	0	0	0	0	0	0	0.0915059
BGIBMGA000871	0.718521	0.723274	0.587997	0.619857	0.44417	0.628958	0.534358	0.566593	0.0302234	0.135976	0.0455276	0.208741	0	0.0232799	0.0998764	0.0966648
BGIBMGA000872	2.64046	3.59983	3.55792	4.43878	2.97054	4.15684	3.5935	5.10287	2.2656	2.47426	2.2336	2.462	2.7885	2.93688	2.26433	3.01629
BGIBMGA000873	18.4191	14.6973	13.3585	20.126	23.0498	18.3747	17.9726	17.3536	3.84516	8.64976	15.9286	5.20724	15.9171	9.87257	11.436	9.8385
BGIBMGA000874	11.2524	12.1055	13.9891	12.4606	15.3054	15.5444	15.2773	15.719	2.59227	8.77481	11.4544	4.77433	15.4319	7.05508	9.36595	6.24586
BGIBMGA000875	165.225	160.241	214.568	183.853	130.269	95.6512	178.56	125.79	0.305231	0.160509	0.104498	0.394565	0.0984553	0.170987	0.0550182	0.141997
BGIBMGA000876	1.34807	2.0695	0.977688	1.17238	1.90465	1.88708	1.71572	0.781591	0	0	0.105981	0.0571664	0	0.216767	0.185997	0.315028
BGIBMGA000877	173.583	167.442	134.734	147.828	219.314	192.298	148.853	158.004	10.7816	9.75517	6.42545	11.8224	11.3898	12.6988	8.61318	17.342
BGIBMGA000878	0	0	0.0413528	0.0254295	0.0153448	0	0	0.0275489	7.2014	8.31342	0	11.1951	1.52513	0.320898	0.642474	6.70037
BGIBMGA000879	21.4744	25.261	27.2421	23.4532	23.5612	22.3157	23.413	20.6613	14.6776	13.4397	10.6006	13.3148	19.4997	17.0358	15.4149	14.7906
BGIBMGA000880	6.03973	5.95667	5.59123	3.28676	7.32138	6.06768	6.00357	3.39022	10.1747	6.53947	8.42358	8.4114	4.00051	3.0256	8.38328	7.01443
BGIBMGA000881	0.189563	0.0532698	0.0742398	0.0684796	0.0619834	0.222352	0.423415	0.33384	0.267118	0.343364	0.965706	0.238748	0.568666	1.3168	1.30642	0.888507
BGIBMGA000882	41.7852	53.4433	62.4684	55.1591	50.8181	48.6841	63.2448	56.0214	105.274	39.7575	51.6547	44.7989	32.4907	24.7113	47.3586	39.0771
BGIBMGA000883	758.555	843.848	659.27	682.382	828.859	787.715	597.727	749.231	1.19764	0.673531	0.902045	1.70298	1.7706	0.115312	0.89049	0.766094
BGIBMGA000884	437.055	397.041	348.235	345.29	531.748	405.174	326.27	353.792	599.538	248.672	232.629	154.115	304.073	403.628	261.767	234.416
BGIBMGA000885	11.0548	11.9053	7.12932	8.36967	12.3376	10.6979	8.8715	6.60611	30.7819	20.1439	26.8378	18.0386	17.8722	22.5605	18.6182	22.3156
BGIBMGA000886	158.521	165.213	140.861	136.448	162.185	144.803	118.41	128.514	367.486	260.996	319.138	256.699	301.862	325.894	289.507	312.585
BGIBMGA000887	0	0	0	0	0	0	0	0	0	0	0	0	0	0	0	0
BGIBMGA000888	0.0641198	0.0619386	0.0706265	0.0579081	0.0611506	0.0678985	0.068856	0.0392089	0.361411	0.842037	1.02078	1.63349	0.694603	1.3832	1.73923	1.53881
BGIBMGA000889	0	0	0	0	0	0	0	0	0	0	0	0	0.237802	0	0	0
BGIBMGA000890	1.564	1.49531	1.07076	1.20008	1.37783	1.59391	1.36382	1.66827	1.06051	1.84248	1.57255	2.13407	1.76384	2.23362	1.29231	1.95032
BGIBMGA000891	0.116149	0.0679985	0.0379067	0.104897	0.0421981	0.0756883	0.0665215	0.094699	6.35576	3.89212	0.0616359	4.18908	0.0967866	0.0840445	0.342543	1.13417
BGIBMGA000892	7.00781	7.05806	7.00295	6.7023	5.38494	6.78934	7.08589	6.67434	2.00993	5.09239	5.59464	4.48523	3.03177	4.42013	4.8323	4.54649
BGIBMGA000893	7.7438	8.72948	9.92941	8.42744	5.9064	8.09722	9.25523	8.59089	3.26446	7.26277	7.7029	6.85385	4.42794	6.78735	7.6344	7.16988
BGIBMGA000894	23.968	16.8876	13.0728	12.0162	19.6946	17.6454	13.5447	11.868	5.29674	10.7159	11.8318	8.01861	11.0969	9.77138	11.2535	5.89634
BGIBMGA000895	0.0643454	0.0502275	0.0559999	0.0645687	0.0389624	0.0465896	0.0614206	0.04197	18.0334	18.6353	0.0758796	28.528	0.548105	0.04656	1.891	17.2966
BGIBMGA000896	43.947	76.3233	44.2033	36.6639	42.7638	70.305	55.5312	26.8536	0.85834	1.16825	1.14086	1.49743	0.537446	0.972272	1.10122	1.06581
BGIBMGA000897	172.419	180.758	231.543	258.516	185.436	184.56	239.481	266.813	305.63	129.436	103.078	109.957	154.433	150.282	108.931	123.761
BGIBMGA000898	16.2479	15.1994	18.0602	13.8565	23.6278	15.2219	19.9935	11.4693	57.9366	14.364	39.8861	19.0474	18.8186	14.969	38.5323	16.782
BGIBMGA000899	0.688408	1.00634	0.680821	0.577757	0.682109	1.09658	0.561536	0.693942	2.05768	1.39809	1.09225	1.94265	1.36749	1.34344	1.51539	1.80512
BGIBMGA000900	6.72199	6.44064	8.10254	5.91797	7.54447	7.29729	8.82738	6.74227	1.69067	4.29079	4.89764	3.13494	5.84497	8.11407	5.6443	5.37962
BGIBMGA000901	2.46795	2.80361	3.39316	1.99175	2.63267	2.12151	2.97729	3.59624	1.03589	1.42669	2.22919	1.9239	5.07571	3.87555	2.64077	2.27187
BGIBMGA000902	23.18	22.5992	27.0491	26.8302	22.1711	26.2646	31.2117	23.8825	8.79914	24.8494	21.4887	11.0495	21.4446	32.6558	24.4957	18.0795
BGIBMGA000903	51.8431	63.5665	68.2583	42.4232	73.9255	70.6468	80.6112	43.2685	89.8434	63.97	110.744	86.5621	64.6341	66.809	98.6722	94.6732
BGIBMGA000904	0	0	0	0	0	0	0	0	7.74032	2.56131	0	3.54942	0.36256	0	0.405207	2.59817
BGIBMGA000905	0	0	0	0	0	0.0283527	0	0.0425689	0.0613098	0.15762	0	0.249083	0	0.0472245	0	0.0392179
BGIBMGA000906	20.0422	20.3571	13.4761	16.7921	18.5548	21.8724	18.2553	22.4441	8.16634	20.776	17.1708	13.9621	24.9511	20.1811	17.7661	21.1126
BGIBMGA000907	0.129602	0.1821	0.0951693	0.0585235	0.176573	0.0844554	0.361856	0.126802	0.593534	0.880329	0.137551	1.13148	0.377992	0.0703347	0.241402	0.46728
BGIBMGA000908	0.031947	0.0448876	0.0625579	0.519337	0.10446	0.291455	0.274454	0.250053	1.80069	1.15734	0.406875	1.75576	1.17134	0.34675	0.416539	1.20944
BGIBMGA000909	0.277236	0.186538	0.351724	0.289169	0.212795	0.290075	0.34887	0.290347	0.044018	0.381932	0.0994609	0.540966	0.195229	0.178003	0.145462	0.36604
BGIBMGA000910	1.28624	1.54478	1.6617	1.50385	1.2623	1.72157	1.58642	1.40465	9.64142	11.2286	13.8664	11.7022	10.7805	15.1077	15.1999	15.1777
BGIBMGA000911	0.407738	0.169265	0.562526	0.786689	0.202003	0.362321	0.47766	0.380794	0.156696	0.772123	0.137691	0.721491	0.277992	0.201161	0.224388	0.467757
BGIBMGA000912	0.0972011	0.170717	0.142753	0.0877845	0.158914	0	0.208761	0.237752	0.273937	0.132048	0.103162	0.27823	0.161995	0.211002	0.226313	0.438071
BGIBMGA000913	0.402698	0.487774	0.577821	0.620774	0.351888	0.393627	0.584544	0.624959	0.508749	0.578509	0.294755	0.775086	0.43971	0.444621	0.342709	0.650861
BGIBMGA000914	0.830629	0.737109	0.556442	1.18446	0.47649	0.797675	1.0516	0.898225	4.31222	0.791871	0.742375	1.22635	0.874311	0.521955	0.732865	1.10336
BGIBMGA000915	0.65013	0.543147	0.412888	0.507803	0.363875	0.435107	0.573616	0.37821	9.8544	4.83774	4.92325	3.50059	8.1995	11.0615	5.92386	8.07741
BGIBMGA000916	83.4979	56.719	58.0078	63.4876	83.1444	60.0125	66.9853	67.277	73.1042	62.5547	82.4284	57.6426	81.8573	74.6347	98.0615	59.4906
BGIBMGA000917	6.56694	2.48728	4.02551	3.3006	5.0414	3.4979	2.6491	2.57001	12.3918	3.20648	2.66666	1.8307	6.09083	4.58652	3.51	2.57359
BGIBMGA000918	179.368	196.349	226.937	198.472	215.783	200.867	220.027	202.874	430.151	200.251	190.266	194.854	213.822	231.533	201.623	228.342
BGIBMGA000919	4.37273	4.84997	5.14039	4.4534	5.01101	5.57611	6.01799	4.52656	11.2198	10.3111	8.0196	11.8814	8.07315	10.0432	8.33391	13.4389
BGIBMGA000920	3.66976	3.60411	3.77634	5.039	3.63247	3.22107	4.02125	4.35984	0.1583	0.542628	0.317944	0.25725	0.249633	0.203221	0.383621	0.506298
BGIBMGA000921	100.222	102.404	121.149	103.881	121.548	121.572	130.153	110.391	196.417	78.9648	104.414	81.5824	79.088	109.933	121.636	115.299
BGIBMGA000922	19.218	21.3415	23.4046	16.7777	24.2904	25.9036	24.3884	17.0544	39.0529	10.1072	17.355	12.7391	14.0477	11.3444	19.782	12.9767
BGIBMGA000923	820.62	936.149	1537.6	1680.9	990.115	1003.07	1592.05	1808.05	1545.8	509.582	561.093	548.564	538.876	527.192	609.297	607.149
BGIBMGA000924	35.7411	41.7702	48.9386	33.9775	49.5364	48.5514	51.8289	36.0862	104.703	39.6103	55.5448	39.0763	41.9874	40.6161	56.1863	40.4517
BGIBMGA000925	41.197	42.0092	42.4921	47.0048	56.0608	49.8113	47.3762	47.6498	212.779	73.8831	75.1525	69.8199	66.3476	77.2106	80.8377	83.9003
BGIBMGA000926	201.117	236.922	305.511	262.189	246.6	234.569	318.097	261.27	988.711	647.174	1001.09	804.216	607.325	736.79	998.171	991.03
BGIBMGA000927	0.0970305	0.124973	0.142502	0.131446	0.211514	0.12646	0.13893	0.174045	0.045576	0.219694	0.205962	0.120355	0.215615	0.122869	0.361465	0.131191
BGIBMGA000928	10.8844	10.2458	10.4943	10.6146	11.6717	7.78619	13.6025	8.80587	2.86115	5.18081	0.248651	0.324131	5.14099	0.974772	0.581845	0.686321
BGIBMGA000929	49.7669	63.6302	53.5832	70.0921	58.8646	61.9414	45.6412	74.2114	14.8824	10.5797	0.509508	1.55737	11.2011	3.82111	1.78838	2.01935
BGIBMGA000930	6.95999	5.95054	5.87694	5.02514	7.55997	6.84202	7.08835	5.77953	3.90688	4.38352	3.88302	5.59628	3.96971	4.40539	5.0223	5.37609
BGIBMGA000931	20.9859	26.699	24.1646	21.1391	27.4756	29.8654	26.3943	22.1885	40.0615	22.7482	28.2806	20.277	27.9679	26.4721	27.0877	26.8073
BGIBMGA000932	0.0683002	0.149281	0.282348	0.328978	0.0578999	0.0989062	0.14343	0.371246	0	0.123715	0.144978	0.217227	0.0505907	0.0658955	0.127218	0.109447
BGIBMGA000933	0	0	0	0	0	0	0	0	0	0	0	0	0	0	0	0
BGIBMGA000934	0.0240445	0	0.0470834	0	0	0.0626743	0	0.0470498	0	0.30487	0	0.220241	0.080145	0.0521953	0.0447861	0.130038
BGIBMGA000935	0	0	0	0	0	0	0	0	0	0	0	0	0	0	0	0
BGIBMGA000936	14.5921	18.8038	20.8385	17.814	16.5196	22.9756	19.208	21.7702	192.595	71.4085	110.605	88.4915	91.5442	98.2958	118.78	106.386
BGIBMGA000937	22.4664	20.8155	18.9962	19.7635	24.9172	22.8608	20.0921	21.3003	97.0135	34.19	27.1764	32.9129	31.5206	26.0785	31.5163	29.6895
BGIBMGA000938	10.3229	11.5543	9.53602	7.26866	13.4019	14.4166	11.7743	8.71134	14.5462	6.70815	9.94498	7.40103	6.77149	7.9971	9.66822	9.74284
BGIBMGA000939	0	0	0	0.0375081	0	0	0	0	7.49094	9.29063	0	11.0797	0.346082	0	0.580186	5.95221
BGIBMGA000940	0.200371	0.0844605	0.117709	0.18096	0.458623	0.23503	1.03282	0.274458	11.8021	6.49665	1.27596	2.01889	6.41162	3.34921	2.76182	1.6616
BGIBMGA000941	0.396351	0.351726	0.285941	0.452152	0.295576	0.407814	0.286738	0.367376	0.764273	1.62478	0.974156	3.08113	0.903921	1.44908	1.28224	1.65467
BGIBMGA000942	0.391578	0.320946	0.255594	0.353644	0.56906	0.170115	0.280335	0.510822	1.19553	2.24606	1.17751	2.39117	1.19644	1.41672	1.8842	2.2354
BGIBMGA000943	182.869	192.707	197.555	203.337	208.869	195.102	204.792	224.655	76.2883	86.8567	76.0649	73.7944	101.399	109.129	91.5572	92.4861
BGIBMGA000944	319.445	283.394	374.975	410.794	274.564	221.042	364.209	308.78	1084.81	754.328	811.326	753.085	1025.31	831.126	827.454	790.346
BGIBMGA000945	0	0	0	0	0.0887397	0	0	0	0	0.147475	0	0.0932205	0	0	0	0
BGIBMGA000946	2.97415	3.43213	3.00202	2.9537	2.95756	3.40333	2.84481	2.74988	1.541	1.57358	2.26707	1.72606	1.92477	1.38665	2.13214	1.74114
BGIBMGA000947	187.35	210.3	250.663	194.039	166.572	202.127	255.546	156.944	572.329	226.577	284.213	245.893	138.301	221.137	279.399	249.444
BGIBMGA000948	12.5134	17.5263	13.2241	11.911	15.847	18.9492	13.378	15.2357	31.7952	15.9742	16.9489	17.1929	18.008	21.4724	17.8324	16.9009
BGIBMGA000949	0.0159181	0	0	0	0.052049	0.041492	0	0	0.044861	0.0864993	0	0.218708	0.212232	0.0691093	0.0889487	0.172177
BGIBMGA000950	12.0709	9.68381	10.1132	8.32927	13.0243	11.406	11.2347	8.49265	11.6984	9.94316	15.3114	8.8679	12.8128	9.87857	15.5698	8.15225
BGIBMGA000951	1.59868	0.976254	0.987311	0.766326	1.62852	1.39438	1.27833	0.67378	0.693149	1.28081	1.27907	1.07714	1.35267	1.34811	1.17965	1.14172
BGIBMGA000952	0.159101	0.0638705	0.13352	0.0410535	0.198182	0.207356	0.156208	0.08895	0.704604	0.0823387	0.0482451	0.156142	0	0	0.0423352	0.204869
BGIBMGA000953	0.712666	1.00134	4.18658	5.149	4.66055	1.85763	3.67347	6.97265	92.3895	28.3994	89.2519	57.9346	140.152	27.8468	75.6639	26.9798
BGIBMGA000954	0.817114	0	0.800028	0.368977	0.66795	0	1.05296	0	29.361	11.4706	18.2117	7.95234	18.3843	2.66066	14.8394	3.68261
BGIBMGA000955	6.43607	5.02394	2.80066	3.87504	4.48174	5.59208	4.60764	3.14849	4.03076	3.56214	7.58976	4.29864	2.38363	9.3142	5.99403	5.1567
BGIBMGA000956	10.2814	9.88215	10.4284	9.25354	11.0237	10.9217	10.7383	9.04294	16.5219	13.7281	14.406	10.7438	13.8781	20.4269	14.9859	17.2175
BGIBMGA000957	5.42652	5.88805	5.95321	6.22382	6.20622	6.58699	6.45126	6.61836	6.83416	5.39687	5.79153	5.45195	5.82079	5.839	7.09642	5.77409
BGIBMGA000958	19.4873	22.0057	22.6194	19.3661	25.8954	26.1562	21.4851	22.5064	33.601	21.1475	14.4015	15.8483	24.7192	28.8648	17.7569	21.8506
BGIBMGA000959	2496.59	2661.68	2923.73	2413.77	2887.68	2885.59	3077.62	2429.56	17908.5	5649.28	5466	3867.42	6718.26	6699.96	5613.57	6278.45
BGIBMGA000960	0	0	0	0	0	0	0	0	0	0	0	0.0608208	0	0	0	0
BGIBMGA000961	0	0	0	0	0	0	0	0	0	0	0	0	0	0	0	0
BGIBMGA000962	0	0.192854	0	0	0.2992	0	0.235831	0	0	0	0	0	0	0	0	0.247437
BGIBMGA000963	0.44043	0.513946	0.438529	0.566305	0.333587	0.642115	0.371956	0.46743	0	0.054086	0.0792272	0.128206	0.074646	0.145842	0.152948	0.14803
BGIBMGA000964	1.12579	1.41513	1.38908	1.43873	0.694004	1.20535	1.20635	1.41651	0.177402	0.12279	0.277511	0.274432	0.217887	0.367892	0.40586	0.370987
BGIBMGA000965	1.23177	1.81197	1.07579	1.11766	1.31733	2.12541	1.23208	1.9124	0.700804	3.55099	1.71853	4.63491	1.75409	2.73667	1.60496	3.75306
BGIBMGA000966	0.153464	0.116107	0.231162	0.170581	0.180132	0.123083	0.283962	0.0461993	0	0.23521	0.125289	0.202744	0.314785	0.12813	0.0879531	0.127687
BGIBMGA000967	0	0	0	0	0	0	0	0	0	0	0	0	0	0	0.408394	0
BGIBMGA000968	0	0	0	0	0	0	0	0	0	0	0	0	0	0	0	0
BGIBMGA000969	0	0.580014	0.808341	0	0	0	0	0	0	0	0	0	0	0	0	0
BGIBMGA000970	11.0003	13.3024	13.8895	11.4004	15.9206	14.3367	12.3421	13.0562	41.0812	15.2434	18.6288	16.931	20.4369	19.7036	24.8002	22.9733
BGIBMGA000971	84.5425	120.157	143.365	152.045	107.813	120.584	155.725	140.283	240.837	100.178	117.396	125.741	84.2549	97.7117	123.096	120.565
BGIBMGA000972	8.23303	5.5325	7.71041	12.2846	7.02271	8.86401	5.53533	6.30401	0	5.18708	5.31875	9.01672	11.9314	6.99344	12.6682	7.09837
BGIBMGA000973	1.58899	1.04655	1.55576	1.07629	1.46128	1.29433	1.27977	1.16599	0.139943	2.2486	2.42426	2.27418	2.48269	2.6948	2.58974	0.805651
BGIBMGA000974	3.71841	2.76158	3.01654	3.26223	1.96851	2.07694	2.37302	1.45522	1.34735	4.42606	4.39747	3.77089	3.71825	3.92061	4.84823	4.11776
BGIBMGA000975	2.21878	2.19743	1.71227	2.30998	2.18321	2.54031	2.14441	2.89445	1.18331	3.39101	2.34668	3.4093	4.10869	4.12245	2.57582	4.24295
BGIBMGA000976	6.90837	6.30431	6.66792	6.10334	7.44062	7.00617	7.14211	6.93813	2.68005	4.19679	5.43834	4.03351	5.37005	5.51198	5.15563	5.01931
BGIBMGA000977	16.8754	25.845	29.7405	13.8689	25.5663	29.6915	29.8648	15.6852	40.1873	14.3665	30.8057	24.4421	14.3435	17.9501	31.747	23.4249
BGIBMGA000978	0	0	0.0983036	0.0906763	0	0	0	0.196467	20.2317	6.91085	0.106561	11.4384	0	0	0.841565	5.79203
BGIBMGA000979	1.92359	1.9247	1.78349	2.39528	1.53273	2.26961	2.05315	2.09589	0.739247	3.82743	2.93861	3.97942	2.0158	3.30576	2.90436	3.48087
BGIBMGA000980	24.7562	29.0702	25.5657	29.5098	34.292	35.6121	31.5033	29.5959	46.0435	20.6764	19.5355	21.6468	24.9692	29.4255	28.3049	26.4945
BGIBMGA000981	0.409752	0.489638	0.629896	0.463435	0.250431	0.434211	0.375043	0.299736	0.259016	0.346823	0.52836	0.337615	0.331872	0.79804	0.549232	0.441825
BGIBMGA000982	0	0	0	0	0	0	0	0	14.8822	6.38723	0	9.04943	0.173699	0	0.550038	4.4467
BGIBMGA000983	0.752134	0.561016	0.436389	0.603795	0.546517	0.508281	0.7339	0.708626	2.1982	1.41283	0.0394203	2.20077	0.123803	0.040314	0.224844	1.12155
BGIBMGA000984	0	0	0.734336	0	0	0	0	0	181.782	51.6246	1.59203	85.8748	3.74994	0	6.28656	56.1118
BGIBMGA000985	0	0	0	0	0	0	0	0	3.65014	3.15646	0	5.28466	0.0784926	0	0.657941	2.46223
BGIBMGA000986	0	0.072941	0	0	0	0	0	0	7.02255	3.85531	0	7.07319	0.346072	0	0.386779	4.11776
BGIBMGA000987	0.597464	0	0	0	0	0	0	0	0	0	1.26821	0	0	0	0	0
BGIBMGA000988	0.0807793	0.1135	0.0527268	0.178331	0.0684787	0.128675	0.092529	0.0526891	0.151771	0.162577	0.247674	0.102766	0.149585	0.40916	0.585132	0.35597
BGIBMGA000989	0.442361	0.20361	0.52272	1.28118	0.249385	0.208743	0.642117	0.701438	0	0	0.0161893	0.0261977	0.050844	0	0.0284123	0.0687468
BGIBMGA000990	43.5746	49.2507	62.6212	54.2841	52.1378	60.2884	58.3958	52.9555	29.8494	19.8527	33.4404	24.4414	25.7435	19.5675	36.3271	21.9005
BGIBMGA000991	9.08314	9.71942	11.077	7.66799	11.3328	9.99846	13.1257	6.85227	9.96005	9.60228	14.6833	10.5603	8.97862	7.48471	14.5103	9.96459
BGIBMGA000992	0.0504807	0	0.0494251	0.0455903	0.0137552	0.0493436	0.0650512	0.0246949	0	0.0457189	0	0.0433491	0.0420655	0.0821869	0.0470136	0
BGIBMGA000993	0	0.0512158	0.0475848	0.153625	0.052972	0.0633418	0.0208764	0.0475509	112.555	56.6714	0.154745	84.8473	1.66047	0.0263756	6.51788	51.4959
BGIBMGA000994	0.0174369	0	0	0	0.0190051	0	0	0	12.9242	6.75904	0	11.0804	0.232483	0	0.682052	7.54424
BGIBMGA000995	14.745	14.9185	16.4726	14.1132	19.7797	16.4249	16.619	14.303	24.0628	11.0713	24.8783	13.2391	15.1224	12.1056	25.5866	11.9275
BGIBMGA000996	1.82542	2.13736	1.93619	1.92334	3.48178	2.97384	2.48299	2.67896	0.64306	3.16869	1.13013	2.17713	3.04224	2.1464	1.55838	2.87942
BGIBMGA000997	0	0.0294449	0	0	0	0.0273123	0.0360067	0	51.9727	21.6366	0.133449	34.4078	1.11762	0	2.5372	20.4005
BGIBMGA000998	5.68079	5.28378	3.76023	6.79243	5.1452	6.46526	6.04884	7.35852	2.02942	5.7971	3.39672	3.84763	4.80047	2.25793	2.53354	3.02903
BGIBMGA000999	0.231144	0.229251	0.239623	0.196472	0.237112	0.141765	0.210255	0.212846	0	0.29554	0.461779	0.435899	0.135962	0.206609	0.379886	0.465716
BGIBMGA001000	0	0	0	0	0	0	0	0	0	0	0.0808094	0.0435889	0	0	0	0.0686303
BGIBMGA001001	0.580114	0.713211	0.496986	0.196468	0.790358	0.472539	0.249185	0.283789	0.102182	0.262696	0.615692	0.37362	0.483409	0.472238	0.405203	0.261449
BGIBMGA001002	0.366022	0.152381	1.03529	0.269348	0.502369	0.0883401	0.628893	0.291795	0.0382052	0.0491105	0.0863266	0.0465649	0.0451861	0.0294279	0	0
BGIBMGA001003	0.103535	0.0545528	0.10137	0.0701289	0.0564234	0.0337344	0.111183	0.101298	1.71426	0.656383	1.15379	0.518633	2.58828	0.196659	0.55444	0.303302
BGIBMGA001004	0.0415319	0.0145888	0.0406635	0.206296	0.0452671	0.0541285	0.0713594	0.264124	87.0831	54.8604	70.879	69.7242	40.6996	32.8171	42.296	54.6935
BGIBMGA001005	0.0164927	0.0463467	0.0968871	0.0595798	0.0898799	0.0429899	0.0283375	0.225909	110.996	52.7574	65.1156	64.5821	20.1753	27.496	38.062	42.7845
BGIBMGA001006	0	0	0	0	0	0	0	0	0.575707	0.740037	0.433613	0	0	0.443444	0.380496	0
BGIBMGA001007	37.1116	58.3726	50.4724	36.6124	50.0011	45.6338	63.193	33.7394	1.22439	0.676277	0.619597	0.32644	2.26267	1.73884	1.39085	1.81116
BGIBMGA001008	153.147	128.666	127.608	97.836	145.16	127.328	131.268	113.682	51.3647	24.4231	8.81581	7.55315	12.6522	31.8275	6.92632	10.2382
BGIBMGA001009	15.6653	18.5582	17.4287	12.734	18.3967	19.0249	19.5249	14.4363	21.9546	13.9568	16.6002	13.7891	12.4977	12.5118	16.0923	16.2858
BGIBMGA001010	0.157532	0.0737812	0.0514128	0.142271	0.6868	0.342187	0.27067	0.359633	0.739942	0.0951151	0.0557312	0.0300616	0.175029	0.341969	0.0978086	0.189327
BGIBMGA001011	16.7832	17.7743	20.2477	23.5958	18.4455	18.555	20.1375	20.8543	14.04	10.481	10.9977	13.3263	10.7013	13.7624	12.1525	19.5186
BGIBMGA001012	0.0543872	0.0327504	0.0152143	0.0421014	0.025405	0.0202522	0.0667479	0.0608136	6.72227	9.9499	0.115445	15.9949	0.466157	0.151795	1.21564	9.93066
BGIBMGA001013	0.0467763	0.0657238	0.0610643	0.140816	0.101966	0.0812848	0.10716	0.091531	40.6467	26.2092	0.165483	39.0255	1.14337	0.338471	3.10754	22.1214
BGIBMGA001014	7.30444	7.23502	5.50908	6.59681	6.9486	7.06422	5.32171	7.50013	3.56431	4.25444	4.10905	3.8566	5.29098	5.26677	4.73549	4.44362
BGIBMGA001015	24.5354	25.0668	18.5084	17.428	24.2523	29.3079	21.3826	24.9685	86.7941	44.87	28.0882	25.2064	57.4963	77.5405	29.8557	41.0361
BGIBMGA001016	0	0	0.102823	0	0.0572319	0	0	0.205499	5.47544	9.60639	1.56044	12.2047	5.77581	2.39372	2.73857	11.2647
BGIBMGA001017	0.13633	0.0957764	0	0	0.222886	0.0888396	0.11712	0	33.8107	15.0634	2.02568	18.5752	9.31552	5.03103	6.85621	14.3774
BGIBMGA001018	0.215267	0.0336072	0.327858	0.172812	0.286767	0.311731	0.246579	0.468035	22.7167	6.49872	10.6111	7.91457	26.6283	21.1842	18.6671	18.9724
BGIBMGA001019	7.59258	9.40237	9.13478	8.83279	8.80139	9.39225	8.18104	9.31711	4.44275	9.49873	8.74112	9.31948	12.3321	9.91704	9.16847	10.0916
BGIBMGA001020	0.117136	0.164584	0.229373	0.423153	0	0.381658	0.10063	0	0	0	0	0	0	0.127138	0	0
BGIBMGA001021	0.219739	0	0	0.198452	0	0	0	0	83.9123	44.5786	0.699646	58.7473	3.66217	0	6.34406	36.0481
BGIBMGA001022	863.947	764.736	636.82	772.636	667.948	685.58	597.89	615.434	92.8456	44.4693	59.2865	46.3531	84.5552	71.8377	68.2124	87.7799
BGIBMGA001023	2.84333	3.36426	2.49083	2.29757	3.18059	3.80323	2.57124	2.34264	0	1.35533	3.17653	2.57015	2.24464	1.62428	2.92678	4.85601
BGIBMGA001024	1.50485	1.67825	1.10999	0.914167	1.85348	2.83196	1.47252	1.37329	0.456434	0.782291	2.06267	1.4603	1.07967	1.21586	2.43847	3.29678
BGIBMGA001025	3.37291	5.93895	5.60151	7.01772	4.83962	7.40071	4.47483	5.34687	10.7089	8.04288	9.4252	7.8704	7.25786	6.30235	10.2588	9.23618
BGIBMGA001026	0.255581	0.10474	0.229384	0.0961754	0.243746	0.138791	0.219567	0.270896	0.930375	1.11878	0.971998	0.85351	0.958389	2.38106	1.11079	1.07508
BGIBMGA001027	21.8855	23.4361	31.4136	27.1533	27.1539	25.4772	29.6627	24.0111	32.9352	16.0685	18.1537	20.9224	12.9254	15.5671	19.3929	19.8227
BGIBMGA001028	5.42218	5.16688	5.14348	4.52412	6.18588	6.3087	6.25384	4.64418	0.978198	3.34744	3.12626	2.87855	4.31505	4.62262	3.40729	3.92345
BGIBMGA001029	8.16776	7.05108	6.9804	6.81388	7.69522	8.79569	7.49257	6.83997	2.14582	7.08386	6.46477	4.67591	7.49834	6.91186	6.70428	6.05196
BGIBMGA001030	1910.7	1852.46	1842.36	1749.16	1769.83	1825.68	1783.28	1616.57	447.883	1036.34	900.338	626.286	626.824	917.919	623.886	1063.68
BGIBMGA001031	252.422	254.459	252.376	233.666	250.978	273.529	251.835	230.201	78.5138	119.848	96.534	72.5596	71.1964	103.588	74.8829	131.338
BGIBMGA001032	57.5949	75.29	69.6	76.4012	66.7906	84.7041	70.2462	85.7909	27.35	23.6288	19.059	19.9325	22.7021	29.4892	22.6169	26.1333
BGIBMGA001033	2.27086	2.2898	2.72037	1.54418	1.13563	1.11421	1.23938	1.30694	15.5855	7.06522	7.599	5.07778	10.4188	11.425	7.41457	6.64637
BGIBMGA001034	1.93609	1.38403	1.5963	2.02461	2.77659	1.88141	2.3636	2.2598	1.91451	5.35266	3.38865	3.94738	3.17007	2.10141	4.6185	4.10259
BGIBMGA001035	21.4155	17.1223	16.6254	8.64127	24.8745	14.3435	20.0913	6.72979	151.754	63.5233	123.887	37.2621	69.7054	35.9249	129.765	25.9846
BGIBMGA001036	6.94125	8.55868	7.62829	9.59511	8.9358	11.1697	7.42354	11.7808	20.5602	10.6165	5.52521	11.5563	15.1686	15.9905	9.00415	20.0149
BGIBMGA001037	47.2123	42.7259	29.1952	21.0128	59.5459	47.9387	35.7916	19.5391	30.9758	24.5549	41.6707	21.3257	27.8167	17.9494	45.655	16.4791
BGIBMGA001038	5.10511	6.39037	4.95333	4.91975	5.26346	7.49266	5.6545	6.27973	3.25482	3.86916	3.15655	4.21275	3.54294	5.73517	3.15061	5.6472
BGIBMGA001039	1.73199	2.22195	1.86781	2.58434	1.3953	1.47216	1.98392	1.9156	10.7528	4.22845	2.82392	6.4953	3.84872	4.79508	5.04951	6.56144
BGIBMGA001040	0.113266	0.212195	0.295727	0	0.205754	0.246032	0.129741	0.147758	69.1624	43.2211	0.160283	62.1628	1.3843	0	4.57109	39.1363
BGIBMGA001041	4.48258	7.1158	5.72233	7.98916	5.2244	8.99587	6.53183	9.01723	22.1357	17.9156	9.4027	15.6395	14.192	15.2993	11.8099	17.3299
BGIBMGA001042	14.9634	15.0158	12.06	12.6659	14.2527	16.9375	11.4926	14.8906	1.2027	5.83413	2.91781	2.21166	8.63959	4.42719	2.87834	1.91118
BGIBMGA001043	2078.12	2221.77	2374.25	1721.03	2634	2446.14	2524.54	1907.89	13240.2	5313.06	4802.67	3191.52	6495.97	6229.95	5118.27	5353.25
BGIBMGA001044	64.9674	68.0152	56.8567	64.6639	74.0659	59.1388	60.681	63.9503	18.5694	21.642	23.963	21.4255	24.1586	35.9489	23.4003	22.5687
BGIBMGA001045	0.0609129	0	0	0	0.0221304	0.0793878	0.0348865	0	0.114445	0.18389	0.172396	0.395212	0.0676782	0.132229	0.151278	0.292827
BGIBMGA001046	18.7719	14.5694	15.7537	11.6251	13.2504	12.8152	17.509	18.5411	0	0	0.758976	0	0	0.388092	0	0
BGIBMGA001047	0.123754	0	0	0	0	0	0	0	0	0.224161	0	0	0	0	0	0
BGIBMGA001048	2.30452	2.2592	1.94306	1.74109	2.29106	2.8029	2.56781	2.8927	0.171214	2.60434	2.40717	2.53658	2.95647	2.60241	2.15756	2.67229
BGIBMGA001049	0	0	0	0	0	0	0	0	0	0	0	0	0	0	0	0
BGIBMGA001050	0.158056	0	0	0	0	0.205995	0	0	0	0	0	0	0.526832	0.343106	0.294401	0.569869
BGIBMGA001051	119.285	124.331	164.781	140.243	108.265	115.326	151.293	138.351	8.55715	5.49985	6.44511	7.94632	2.89163	6.59123	12.9271	7.03766
BGIBMGA001052	0	0	0.154237	0	0	0	0.0676665	0	0	0	0	0	0	0	0.0733555	0.141993
BGIBMGA001053	0	0	0	0	0	0	0	0	0	0	0	0	0	0	0	0
BGIBMGA001054	38.2348	41.7731	39.3346	39.3549	48.3381	47.3398	45.3581	48.9887	27.0576	15.1244	18.4399	12.9562	21.553	21.7568	19.8728	18.0681
BGIBMGA001055	4.09693	4.86607	5.23773	5.28386	3.79076	4.88817	4.89964	5.11864	14.3081	7.26079	11.9497	8.47055	11.6419	9.0695	11.8172	8.23587
BGIBMGA001056	33.8635	26.1915	34.0206	34.1818	27.0593	27.1412	35.38	43.6536	0.610863	6.79524	1.23871	5.42167	1.61169	13.4642	1.30436	11.6323
BGIBMGA001057	107.609	86.2467	86.0679	124.56	75.1627	80.9877	113.279	136.424	6.40709	24.7078	4.82571	17.3534	5.05186	44.4161	7.05763	51.9132
BGIBMGA001058	87.4286	79.6543	80.348	89.827	60.367	62.9252	81.9599	102.988	2.45169	19.9595	1.84658	12.4506	6.76589	27.0677	3.24075	24.3082
BGIBMGA001059	0.237506	0.255191	0.164146	0.252349	0.182729	0.145667	0.240046	0.164028	48.5869	27.356	0.771043	38.487	1.35047	1.57705	3.79932	23.2467
BGIBMGA001060	196.825	230.094	298.964	319.277	237.647	242.657	293.391	315.817	316.741	162.838	244.057	209.923	162.497	264.709	243.854	252.714
BGIBMGA001061	9.36243	10.7187	10.1852	12.965	11.291	12.7218	10.7391	15.3517	7.35377	8.24375	9.67899	8.35738	11.9337	11.4415	9.80125	8.8766
BGIBMGA001062	34.4258	38.649	41.802	46.3313	36.8781	39.4787	44.7972	52.6692	71.814	36.3749	33.4923	34.6826	54.5615	46.1573	41.8055	45.3287
BGIBMGA001063	0.0106991	0.0150329	0.0209507	0.0386504	0.0116613	0.0278882	0.036766	0.0209358	5.75916	2.11239	0.204394	3.96904	0.106986	0.487733	0.777212	3.02817
BGIBMGA001064	1.78964	1.65531	1.65536	1.98175	1.37227	1.44165	1.43702	2.12931	0.329484	1.00996	0.992646	0.628109	1.28896	0.780886	0.619785	0.713342
BGIBMGA001065	0.987711	0.433687	1.20882	2.00706	0.807405	0.402276	0.742467	0.966367	0	0.111818	0	0.212043	0	0.134007	0	0
BGIBMGA001066	0	0	0	0	0.0553243	0	0	0	0	0	0	0	0	0	0	0
BGIBMGA001067	0	0	0	0	0.0485787	0	0.07658	0	0.439636	0.0807322	0.0473038	0.331706	0	0	0.0415092	0
BGIBMGA001068	142.859	194.66	254.219	356.53	130.422	131.591	217.804	238.373	4.78385	1.55632	0.75621	1.87155	0.488959	0.636881	0.390339	0.642239
BGIBMGA001069	3.41327	4.10723	3.77035	4.4263	3.91102	4.88956	3.9298	4.29284	1.34837	4.26969	4.66913	5.90555	3.79237	3.15377	3.59725	5.08037
BGIBMGA001070	90.8019	91.7166	106.979	94.17	99.9434	86.731	92.4109	88.0103	44.0661	50.8434	81.4752	53.3847	51.176	36.4983	89.2148	44.8286
BGIBMGA001071	0	0	0	0	0	0	0	0	0	0	0	0	0	0	0	0
BGIBMGA001072	0.162856	0.264953	0.209803	0.456719	0.172831	0.178737	0.169362	0.21804	0.314031	0.326039	0.782345	0.790022	0.457121	0.511681	0.678527	0.579449
BGIBMGA001073	47.385	33.8037	40.7538	45.6517	39.8736	27.509	37.9698	37.0518	17.1336	19.2659	26.3859	19.0309	17.864	10.3272	21.3506	14.4925
BGIBMGA001074	4.95106	3.51187	3.54095	3.49391	5.41528	5.61426	4.29449	5.08649	1.55581	4.51946	4.39199	4.4146	6.67938	6.07682	4.70412	5.75964
BGIBMGA001075	32.5749	21.1863	20.9135	21.7269	29.3862	22.2171	22.0037	21.7545	4.86243	6.0963	7.6083	6.46893	11.4208	15.1396	8.55472	7.4911
BGIBMGA001076	16.2278	14.9694	12.5035	13.5087	16.6106	14.6439	12.3349	11.8388	49.0149	25.3684	18.2714	19.368	25.105	18.8388	21.5199	21.2413
BGIBMGA001077	10.6657	12.9629	11.5566	15.2514	11.5862	13.9006	13.5304	17.8095	18.5862	10.9476	9.47092	9.91199	11.9096	11.808	10.0325	10.2547
BGIBMGA001078	5.37156	3.31521	4.03045	4.17111	4.81504	6.08477	5.52034	5.50107	2.54664	8.72949	6.81988	6.26523	9.03591	7.19246	8.04162	6.15403
BGIBMGA001079	8.11291	8.09793	8.69041	9.63024	8.19139	8.66299	10.7738	10.4132	7.68271	9.86656	9.92122	7.5186	13.8389	9.73202	12.8671	8.89657
BGIBMGA001080	6.71665	9.81483	10.9165	14.8009	11.4203	11.6426	12.4637	11.1716	9.27529	7.29969	15.8254	8.38248	12.7611	10.0605	20.1422	8.59695
BGIBMGA001081	250.998	234.798	293.059	232.743	314.533	223.04	305.572	210.117	376.383	193.284	351.864	268.943	263.962	219.984	447.517	205.675
BGIBMGA001082	138.362	145.29	142.587	153.552	140.718	124.671	148.659	142.952	83.9663	66.5591	60.881	51.3514	65.9409	93.7369	75.8432	75.1232
BGIBMGA001083	16.2409	16.0535	16.2156	15.1507	15.638	15.2877	17.17	17.7825	3.3406	6.79905	7.86276	8.15253	7.60017	7.23692	8.17218	6.97452
BGIBMGA001084	9.39763	10.5383	9.98251	11.076	11.7961	9.50966	11.9212	11.9991	28.1143	9.1307	15.5573	12.8299	13.0291	10.7128	19.0971	12.8456
BGIBMGA001085	2.99795	2.17994	2.36504	2.06944	2.42466	2.43891	1.99315	1.97101	0.0807226	0.449644	0.324261	0.289691	0.397801	0.424879	0.417918	0.481933
BGIBMGA001086	6.41431	3.75522	5.23349	7.72388	9.32156	3.48324	7.3473	6.2757	15.0642	5.80926	3.40384	12.2403	3.56336	4.64136	1.99125	11.5633
BGIBMGA001087	93.3129	51.4014	63.8494	62.2471	99.1045	55.9704	66.9554	66.3974	20.9188	36.0131	30.9486	38.851	59.2018	60.4233	41.9707	38.2316
BGIBMGA001088	1.8412	1.94025	1.12669	1.03927	0.877967	1.9497	1.18632	2.02659	3.89171	3.33504	1.22132	2.50338	1.91783	3.74703	2.57211	2.4894
BGIBMGA001089	19.6591	11.0489	21.1728	19.53	18.2131	17.9352	18.5778	32.6983	13.851	21.3656	22.9512	36.0145	22.9347	19.204	31.1251	37.2123
BGIBMGA001090	5.56048	5.95264	5.57384	6.4566	5.26692	6.47051	5.68686	9.71486	8.02196	10.0719	4.91791	11.2173	3.53032	5.7479	7.02807	8.2341
BGIBMGA001091	0.593841	0.578381	0.779636	1.02387	0.764929	0.712388	0.742056	1.24125	1102.63	667.502	591.17	335.035	831.748	1026.09	665.099	474.907
BGIBMGA001092	5.24652	1.0531	1.04833	0.966991	11.1255	1.39547	1.77837	0.768226	0	0	0.075759	0.0817293	0.118964	0	0	0.064341
BGIBMGA001093	12.3762	12.3658	12.8953	12.8055	12.5733	13.8996	14.2289	14.8594	21.5303	31.9934	31.6217	37.5251	31.1684	36.551	30.7933	48.0652
BGIBMGA001094	75.0628	74.7571	78.8433	161.555	55.7962	43.4797	102.288	99.6093	0	0	0	0	0	0	0	0
BGIBMGA001095	0	0	0	0	0	0	0	0	0	0	0	0	0	0	0	0
BGIBMGA001096	0.159002	0.115022	0.18188	0.170612	0.147564	0.180554	0.181228	0.212555	0.226272	1.32597	1.85461	1.29059	1.88381	2.57331	2.24028	2.07743
BGIBMGA001097	61.1517	46.9292	32.8724	31.9422	56.1313	44.7644	35.5799	32.3938	18.5637	66.1862	61.0936	63.2358	51.11	57.5922	66.1884	64.5692
BGIBMGA001098	0.459205	0.562494	0.530301	0.574226	0.641671	0.644519	0.606922	0.529923	1.52644	2.02613	6.37327	14.9509	5.14132	7.23344	12.1062	32.5825
BGIBMGA001099	0.0593284	0	0.116176	0.214323	0.129328	0.154645	0	0	274.713	105.637	0.377802	154.199	3.55956	0	11.9348	85.0283
BGIBMGA001100	7.33028	4.20685	5.49226	5.12828	6.47039	4.24976	6.16433	4.24252	1.06687	3.08565	4.05428	3.27049	4.41634	2.87619	3.63777	2.55917
BGIBMGA001101	0.0145493	0.0408856	0.113961	0.0525594	0.0792891	0.0189622	0.0249984	0.0854096	4.22337	3.7686	0.0308833	6.48017	0.387967	0.189501	0.894304	4.35397
BGIBMGA001102	5.88634	5.09644	7.37303	5.66747	6.07373	6.33035	6.62033	5.32935	3.3249	3.13727	4.39578	3.85124	5.06196	4.08677	4.97943	3.91428
BGIBMGA001103	51.6421	60.1416	71.7595	61.0794	70.8994	71.6412	77.2127	65.3925	154.217	45.5116	69.9872	60.0951	47.3367	39.5597	67.5183	57.6488
BGIBMGA001104	244.381	199.494	222.421	273.551	182.887	190.652	276.477	355.282	14.5505	63.9048	3.65308	32.513	28.682	155.04	25.6447	131.856
BGIBMGA001105	8.54811	11.9821	10.576	11.2591	8.63084	10.1881	9.27981	9.13815	8.6406	6.73038	9.48179	8.15997	9.54263	7.62519	9.45488	7.72332
BGIBMGA001106	1579.16	1625.08	1630.05	1442.23	1763.88	1665.67	1715.32	1502.96	11196.2	3308.58	3046.76	1958.24	3960.56	3944.65	3416.89	3000.15
BGIBMGA001107	961.262	624.633	513.179	502.324	1128.9	750.053	569.934	553.934	94.4679	281.45	314.155	129.743	220.532	263.019	408.585	151.894
BGIBMGA001108	0.0557112	0	0.109092	0.100628	0.364329	0.290433	0.574332	0.327044	0	0	0.236511	0	0	0	0	0
BGIBMGA001109	0	0	0	0	0	0.626174	0	0	0	0	0	0	0	0	0	0
BGIBMGA001110	0	0	0.161184	0	0	0	0	0	0	0	0	0.0942459	0	0.0893419	0	0
BGIBMGA001111	0.0251014	0	0.049153	0.0453392	0	0.0654292	0.0431287	0	0	0.0454672	0	0	0	0	0.0467547	0
BGIBMGA001112	0.049657	0.0348857	0.0486187	0	0.108246	0.032359	0.383939	0.097168	0	0.044973	0	0.0568558	0	0.0538973	0	0.0447594
BGIBMGA001113	0	0	0	0	0	0	0	0	0	0	0	0	0	0	0	0
BGIBMGA001114	0	0	0	0	0.495695	0	0	0	0	0	0	0	0	0	0	0
BGIBMGA001115	75.6697	66.9925	62.8216	50.6193	82.6794	70.9382	62.9716	50.4683	147.151	55.9495	48.9208	46.101	67.1039	59.5031	71.441	65.7942
BGIBMGA001116	5.09334	5.86597	5.48903	5.60177	5.4474	5.51884	5.00074	4.7382	6.31993	4.51567	5.49433	4.28843	5.84458	5.38586	5.5767	4.66626
BGIBMGA001117	11.3619	6.08499	5.63697	6.50333	10.7825	7.34862	6.30298	6.49699	1.50769	2.36872	2.57756	2.60568	4.78345	4.14755	3.19501	3.33721
BGIBMGA001118	8.43068	9.39591	8.29761	7.93286	8.99646	9.86593	7.28065	10.8828	6.77961	10.1939	7.58917	11.6491	12.3586	12.5521	9.41376	10.6627
BGIBMGA001119	176.726	195.235	209.706	189.31	211.981	191.894	210.872	190.964	212.372	185.926	264.872	221.432	183.462	241.548	263.612	233.122
BGIBMGA001120	3.35558	0.942963	0	0	1.46295	0	1.1531	1.31323	0	0	0	0	0	1.45685	0	0
BGIBMGA001121	2.06245	2.41672	1.82882	2.924	1.98497	1.97796	1.93899	2.34531	0.438679	0.465213	0.330406	0.374266	0.207534	0.236528	0.217449	0.30867
BGIBMGA001122	0	0	0	0.0423167	0.0255349	0	0	0	26.2122	13.622	0.0994591	21.6204	1.17135	0	1.57096	12.1636
BGIBMGA001123	9.74653	8.65926	8.00081	6.98373	10.5806	8.79463	8.01712	7.07919	16.5716	10.2446	15.9174	10.8357	13.9602	8.73188	18.6174	8.74569
BGIBMGA001124	70.9617	68.7238	55.3226	45.4072	85.3546	70.2168	64.2274	48.4637	77.0006	46.5313	62.7327	47.8642	50.5616	85.0427	68.7537	63.8024
BGIBMGA001125	10.5135	13.3145	13.0477	11.9272	12.22	12.1422	13.848	13.1555	5.56608	8.92551	9.18914	8.17734	9.04347	9.13764	7.98917	8.34367
BGIBMGA001126	26.3791	30.8143	35.5681	35.7581	31.7217	27.4726	39.9362	32.9745	27.388	39.0892	32.516	27.4732	41.3754	22.9445	34.915	20.8786
BGIBMGA001127	0	0	0	0	0	0.058372	0	0	0	0.0811262	0	0.102561	0	0	0.0834235	0
BGIBMGA001128	1.23841	5.80014	0.808341	0.745622	5.39913	3.22803	0.709269	4.03882	0	1.49545	2.62871	1.41794	4.12785	2.68831	1.5378	1.48835
BGIBMGA001129	0.537028	1.36033	0.947919	1.02465	0.684254	1.48854	0.753765	1.22845	0.362382	0.780934	0.321106	0.658182	0.403385	0.689611	0.450834	0.872675
BGIBMGA001130	75.0765	67.3549	68.2204	60.4171	83.2735	71.9906	67.8185	60.2324	21.4285	15.306	13.834	13.205	12.9382	13.5928	13.5377	14.9742
BGIBMGA001131	9.65613	9.81611	12.3733	6.85866	14.4369	15.9292	13.5073	10.1295	38.1238	17.007	28.5568	16.5415	23.237	22.2493	27.5728	24.547
BGIBMGA001132	38.8121	47.1099	52.7029	47.3939	50.1397	50.2214	59.3146	58.8452	29.1089	39.5764	46.0411	40.1176	55.1504	58.08	49.4655	44.2583
BGIBMGA001133	0	0	0	0	0	0	0	0	0	0	0	0	0	0	0	0
BGIBMGA001134	0	0.17506	0.0813246	0	0.226329	0.0541269	0.142715	0	0.351131	0.0752263	0.0881554	0.142654	0.13843	0.0901541	0.154713	0.0748691
BGIBMGA001135	0.757324	0.414581	0.587413	0.515188	0.514556	0.384553	0.608363	0.384914	0.235607	0.276136	0.0208771	0.180179	0.491749	0.106752	0.164878	0.0886533
BGIBMGA001136	182.318	188.371	161.739	136.885	272.034	224.914	182.881	165.511	618.34	248.837	299.437	228.139	249.766	257.755	424.886	363.978
BGIBMGA001137	0.810531	1.10434	1.25049	0.798556	1.12436	1.31245	2.15226	0.961232	4.15323	2.49141	3.02387	4.0496	2.29232	3.3057	3.11095	4.42782
BGIBMGA001138	44.9394	42.9904	39.6329	40.1573	54.8764	45.4951	48.2384	44.1672	12.9134	10.657	19.7976	12.3086	18.8426	15.5085	19.4682	12.757
BGIBMGA001139	3.21821	3.50993	2.40175	3.13001	3.39726	3.79833	3.42208	3.78721	0.475684	2.58853	2.14966	2.19024	3.75067	2.4671	2.30552	2.33281
BGIBMGA001140	3.61231	3.03989	3.51787	4.46612	4.69514	3.18477	4.56369	4.78164	0.163322	0.559841	0.615056	0.751997	1.15898	0.964468	0.863541	0.80095
BGIBMGA001141	9.7997	11.1343	12.2869	15.001	12.8019	11.6326	13.2279	18.2102	1.11267	2.70729	3.17259	2.82527	4.13592	2.816	3.70318	2.89779
BGIBMGA001142	6.69842	6.91061	7.17289	7.6943	6.7401	7.45608	7.95561	8.45636	1.88488	9.02065	6.74885	10.5323	6.72216	8.48773	5.59632	10.6472
BGIBMGA001143	42.3694	37.0546	44.3404	38.1184	38.7911	35.7249	43.008	38.671	11.92	16.23	14.5305	10.4954	19.2558	19.7866	15.6053	14.5589
BGIBMGA001144	0.0929642	0.0466503	0.0520116	0.0599701	0.0940874	0.0692344	0.14832	0.0909553	0.018714	0.0360836	0.0563803	0.0456176	0.221334	0.115317	0.136053	0.131678
BGIBMGA001145	5.27778	3.70781	3.8194	3.03322	3.53558	3.64317	4.01437	2.91863	1.14642	1.28472	2.12545	1.66	2.92039	1.76608	1.43767	2.06836
BGIBMGA001146	8.5317	5.46732	7.25269	3.56625	7.22557	2.31027	5.34856	5.21708	0.121847	0.0522089	0.061182	0.0495027	0.336258	0.218992	0.080531	0.207844
BGIBMGA001147	60.1482	50.7234	85.0765	63.9	71.9507	37.4602	105.14	40.52	5.62884	4.44944	9.673	4.16624	4.32345	4.21109	7.93219	3.49713
BGIBMGA001148	0.0265607	0.0373195	0.0520106	0.0479752	0	0.0346166	0	0	0	0	0.112759	0	0	0	0	0.0478821
BGIBMGA001149	0.143085	0.129243	0.06004	0.0923026	0.133675	0.0133202	0.105363	0.159992	0	0.0740505	0.0216944	0.0468081	0.170333	0.0887449	0.133258	0.257946
BGIBMGA001150	1.97555	1.11031	1.74081	0.356832	2.31471	0.868971	1.40017	1.11139	0.208784	0.223649	0.20967	0.339291	0.164622	0.053606	0.0459965	0.267105
BGIBMGA001151	4.74038	3.5891	3.5591	1.2422	4.36359	1.1524	3.03849	2.01859	4.22245	2.62487	1.72048	1.20926	1.63737	3.83888	1.14373	0.929841
BGIBMGA001152	60.0477	66.9169	75.9904	75.2866	63.792	70.2722	81.1589	91.2239	20.311	12.8125	21.5086	14.2583	19.0261	15.6893	24.209	13.0848
BGIBMGA001153	0.0335913	0.0471979	0	0	0.0732245	0.0437795	0	0	5.30143	3.83325	0	7.61526	0.447865	0.0729193	0.750819	6.11619
BGIBMGA001154	6.17613	5.00253	4.99765	4.31459	7.02855	5.26758	4.32271	4.05214	14.4622	6.79451	7.88516	5.80276	10.5353	7.94563	11.1486	6.64763
BGIBMGA001155	2.92514	2.7708	2.15603	2.64177	3.1703	2.67721	2.71061	2.63684	2.91774	2.35156	2.37201	2.93525	3.77953	2.74685	3.06094	2.42926
BGIBMGA001156	0	0	0	0.0297899	0	0	0	0	13.8977	6.96064	0	10.9525	0.549735	0	0.583679	8.59259
BGIBMGA001157	7.24053	7.22636	6.92034	5.08596	7.39064	4.60595	8.58991	3.42959	57.2491	59.0699	110.878	94.1199	77.7655	64.7416	79.795	93.079
BGIBMGA001158	0	0	0	0	0	0	0	0	0	0	0	0	0	0	0	0
BGIBMGA001159	24.0188	25.5608	28.9002	32.3897	25.6869	27.9701	27.2618	33.0281	48.4938	21.5054	20.0044	22.0664	24.0269	26.248	25.6557	29.7624
BGIBMGA001160	14.6483	18.7783	18.318	22.673	16.6691	19.6676	19.0632	24.2221	3.35165	3.5859	2.72451	2.35802	4.85839	4.69103	3.28224	2.5492
BGIBMGA001161	0.0875478	0	0	0	0	0	0.300846	0	0.493463	0.792896	0	0.902156	0	0.190047	0.326139	0.631305
BGIBMGA001162	3.58755	3.2161	3.25641	3.29062	3.788	2.70311	4.89593	4.25956	5.08162	5.70291	4.85861	4.80293	7.56717	5.09045	6.94332	7.96638
BGIBMGA001163	0.0152792	0.0214683	0	0.0551961	0.0166534	0	0.052505	0	31.7357	11.2918	0	16.4446	0.356501	0	1.10993	8.97951
BGIBMGA001164	0.2524	0.248247	0.247123	0.273538	3.5763	1.71056	0.823973	1.62984	1.06699	15.4528	15.1084	10.6637	5.55258	7.23236	9.12052	9.05476
BGIBMGA001165	19.4309	18.9156	19.8781	16.9428	19.0313	18.5289	19.9047	18.0432	6.54391	8.80659	11.4767	10.8935	7.6558	7.60627	10.3675	8.4172
BGIBMGA001166	4.33906	3.27549	3.31901	3.37235	3.88234	3.76554	3.23481	2.90844	1.61676	1.02967	2.08118	1.86901	1.65142	2.85292	2.29252	2.32222
BGIBMGA001167	35.3417	22.3176	33.7715	26.2082	35.16	23.8748	36.0042	24.3051	27.7336	18.7354	33.2176	17.0992	44.6407	32.9039	33.06	22.13
BGIBMGA001168	48.7448	43.071	30.8049	31.4565	57.272	46.6336	38.0016	35.008	41.68	50.8892	43.5144	46.0846	57.2709	69.0951	44.3643	52.977
BGIBMGA001169	28.0055	28.9955	27.1441	24.6707	60.4343	36.6626	25.0807	28.3493	3.96836	5.24279	5.51287	7.1117	5.7886	6.62278	4.63356	6.62813
BGIBMGA001170	0.378449	0.531746	1.85268	2.5634	0.206242	0.493233	0.975367	0.185136	2.13313	1.02825	0.803318	0.649969	1.89217	1.2323	0.704913	0.511685
BGIBMGA001171	0.285527	0.160474	0.167734	0.15472	8.02911	3.08866	1.81517	4.63733	0	0.0517187	0.121215	0	0.190344	0.123963	0	0
BGIBMGA001172	0.655868	0.540211	0.664297	0.490204	0.690203	0.677939	0.582879	0.531058	0.127476	0.573518	0.288038	0.181263	0.75384	0.441852	0.168502	0.366939
BGIBMGA001173	6929.71	5183.34	6307.82	6272.91	6587.53	5587.19	7005.39	7557.84	13.7471	3.0331	5.6793	8.06496	7.64415	3.63498	4.71238	4.88897
BGIBMGA001174	7.38209	8.71445	9.12353	7.15876	8.90335	8.28044	9.25292	7.75538	8.95278	9.69982	12.3302	7.34377	11.1937	6.63326	12.3413	7.5812
BGIBMGA001175	14.4233	16.3438	17.1334	13.4993	16.8628	21.9902	15.8361	13.8218	23.4386	26.5795	35.2104	23.5712	25.6327	28.5646	42.6747	27.8088
BGIBMGA001176	2.82164	3.14649	1.84176	3.15502	2.58724	2.80186	2.84729	1.92808	230.231	41.2932	63.7915	46.0501	69.2691	64.5572	52.9739	76.4617
BGIBMGA001177	0.217548	0.0873341	0.141999	0.168405	0.0225822	0.0810087	0.106796	0.0405423	18.6267	11.5777	0.263874	16.5583	0.44889	0.202393	1.64015	8.17982
BGIBMGA001178	11.0141	9.21579	7.75466	11.8471	15.7814	9.19347	12.7579	10.1707	182.755	160.724	188.085	233.513	183.149	141.844	154.672	174.908
BGIBMGA001179	29.1045	45.6221	41.8534	59.634	37.9673	44.2144	53.4448	46.8067	1.53794	0	0.193059	0.104137	0.606319	0.592309	0.677639	0.491887
BGIBMGA001180	31.4028	50.4403	42.9208	54.1833	41.348	47.428	57.3355	55.1248	0	0.127251	0.447364	0.402183	0.468329	0.762512	0.261709	0
BGIBMGA001181	0.287597	0	0	0	0	0	0	0	0	0	0.610469	0	0	0	0	0
BGIBMGA001182	12.1547	11.1936	10.3857	12.7776	11.2984	10.6355	11.8592	11.8098	377.991	218.766	321.079	312.585	287.256	280.495	285.148	270.149
BGIBMGA001183	7.87246	9.10205	8.80662	10.8462	5.95155	9.35422	8.43236	10.4965	2.33667	3.76972	3.3421	4.44453	2.83341	4.66322	3.54888	4.06888
BGIBMGA001184	0	0	0	0	0	0	0	0	0	0	0	0	0	0	0	0
BGIBMGA001185	16.5073	17.822	15.2973	16.6532	15.1788	19.0676	16.9322	17.0959	10.0745	12.0252	13.4767	16.2455	11.2713	13.3927	13.9596	14.0332
BGIBMGA001186	131.377	158.61	212.942	149.558	168.161	190.648	214.348	124.757	447.259	203.473	200.949	165.591	199.633	139.6	228.771	178.127
BGIBMGA001187	0.6552	0.410085	0.291591	0.312001	0.499887	0.551168	0.39913	0.442901	0.184651	0.431561	0.404586	0.320533	0.456636	0.297389	0.299552	0.28992
BGIBMGA001188	23.8764	20.7272	19.8558	18.3599	30.0181	22.6791	20.996	18.6181	35.7297	23.6257	33.1526	22.9788	32.8079	24.9276	36.8861	22.8216
BGIBMGA001189	32.2269	28.9798	24.401	25.4183	23.4168	28.0009	25.1019	23.3326	59.338	24.3225	39.2198	24.5992	24.7063	25.1848	43.2195	21.3022
BGIBMGA001190	2.83313	2.89198	3.19274	2.91586	2.27855	2.20914	3.37004	3.60111	65.013	116.013	149.282	110.716	85.7437	123.44	121.929	115.084
BGIBMGA001191	55.2866	53.3235	53.1376	53.7741	60.1141	48.2632	62.4869	48.7782	7.7732	6.95318	3.56107	3.14717	5.05486	5.61703	3.54856	3.1098
BGIBMGA001192	44.3035	48.2081	41.3736	45.2977	55.238	49.8021	43.498	50.004	45.0616	19.9114	16.6668	16.1822	23.4753	26.4451	15.8661	19.731
BGIBMGA001193	50.7337	32.0948	47.2402	44.1057	36.8934	49.4081	42.3685	51.9115	0.225877	0.241959	0.0567089	0.214123	0.1781	0.231979	0.199049	0.385297
BGIBMGA001194	9.48489	8.73276	9.89193	8.73664	9.64528	8.70744	10.0628	8.83042	8.86991	9.51571	12.4499	7.14079	6.14696	5.35479	12.4124	7.07483
BGIBMGA001195	68.0294	75.0147	95.4915	82.7139	83.1461	89.4518	96.8384	78.945	282.777	88.63	73.8372	90.3693	96.1326	80.2904	86.5264	81.462
BGIBMGA001196	0.0938717	0.0439653	0	0	0.136419	0.163124	0.0537629	0.0612288	6.34928	3.23064	0.332095	4.87243	0.104298	0.067925	0.466263	2.65121
BGIBMGA001197	10.2596	11.1099	13.3425	8.48108	12.3101	12.6207	12.9819	7.83168	38.2404	18.7605	16.4317	19.7161	14.8698	13.4137	18.7099	20.4488
BGIBMGA001198	0.104303	0.439657	0.204244	0.715907	0.0454733	0.271876	0.107527	0.612294	0.293951	0.453428	0.13284	0.143308	0.27813	0.316986	0.505124	0.526487
BGIBMGA001199	0	0	0	0	0	0	0	0	0	0	0	0	0	0	0	0
BGIBMGA001200	0	0	0	0	0	0	0	0	0	0	0	0	0	0	0	0
BGIBMGA001201	808.136	783.049	879.739	934.339	758.547	652.698	948.627	827.385	82.0909	199.376	229.664	223.98	107.633	203.595	168.367	325.483
BGIBMGA001202	794.078	744.967	671.663	660.9	727.454	728.456	706.947	675.633	76.822	143.234	114.666	93.5732	123.345	150.985	103.683	147.257
BGIBMGA001203	39.8171	20.7303	29.4953	28.8793	25.2314	37.1703	32.2443	34.1852	0.347952	0.111818	0.131036	0.353406	0	0	0.229968	0.33386
BGIBMGA001204	4.65051	3.61306	6.91025	5.78115	4.50224	2.99485	5.35828	6.26296	9.55987	47.5689	20.6139	29.6929	19.8778	70.8448	23.4898	45.1731
BGIBMGA001205	4.7705	6.87753	5.62924	6.56777	6.14798	7.29075	5.98057	7.11514	10.2913	7.48699	5.87117	9.32288	4.81692	6.17295	7.81478	9.13222
BGIBMGA001206	64.1832	68.6662	70.9002	46.0802	85.7961	75.6519	80.939	51.293	46.5044	53.8678	89.3855	53.7356	50.0016	48.0215	79.071	49.977
BGIBMGA001207	12.482	12.1875	15.7423	11.4639	10.8376	10.4776	17.4479	15.3171	6.55851	8.04736	9.43045	10.4159	8.46205	6.42951	8.27524	8.39054
BGIBMGA001208	4.77938	5.99713	5.75547	4.39716	6.19813	6.38719	5.57703	5.03869	19.646	12.7426	13.3051	11.8443	9.96729	9.32086	13.9365	12.5093
BGIBMGA001209	16.9137	17.2377	18.9976	15.8083	16.7284	18.7488	18.1906	14.2882	45.0269	16.8989	21.0291	16.6621	18.6497	18.0794	23.2098	15.5231
BGIBMGA001210	0.0508743	0.0571854	0	0.0735132	0.0443597	0.0928262	0.0524468	0.0597299	0.0573505	0.0184302	0	0.0698994	0	0.0441748	0.0189521	0.0183426
BGIBMGA001211	102.183	35.7103	44.1744	54.8978	100.349	36.5254	51.2541	52.2267	33.709	31.7019	33.6448	43.7643	26.5479	26.9645	39.9653	47.6038
BGIBMGA001212	23.2135	20.8238	21.1158	21.5883	26.1696	25.8925	24.4604	22.9717	76.2001	41.5665	47.5829	38.6212	40.1925	57.3101	47.5918	53.2436
BGIBMGA001213	2.16881	3.65679	0.849385	0.783482	11.3465	4.52258	1609.07	0.848779	12.2245	34.5705	3.68292	2.97987	2.89163	5.64963	0.807942	3.12785
BGIBMGA001214	0	0.63182	0.220135	0.203055	0.857699	0.293029	0.77262	0.219978	0.950467	0	0	0.643577	0.749424	1.46421	1.25637	1.01331
BGIBMGA001215	0	0	0.0432167	0.0398636	0.0481094	0	0	0	4.35388	2.19868	0	3.03232	0	0	0.205541	2.06889
BGIBMGA001216	0	0	0	0	0	0	0	0	0	0	0	0	0	0	0	0
BGIBMGA001217	11.1231	9.44232	9.33472	8.07229	10.2111	10.9157	9.44199	8.61549	38.6247	14.2713	9.20529	12.9251	14.0136	10.1326	11.469	11.8164
BGIBMGA001218	35.2894	29.3385	31.6756	26.4957	38.1281	32.7903	34.9727	28.01	10.1936	15.7153	22.6942	20.1722	18.8919	15.1518	23.1067	15.7046
BGIBMGA001219	12.9275	12.9543	13.1596	15.3974	12.8994	13.1163	14.1916	14.1866	81.7756	18.9188	29.1271	27.0825	33.1588	33.1291	30.3996	30.7947
BGIBMGA001220	23.1644	20.8942	30.8004	34.4195	21.6218	23.1371	29.001	37.528	2.46269	7.69196	5.23916	4.37068	9.14682	6.32304	5.71103	4.03499
BGIBMGA001221	8.73164	10.7586	10.2589	7.76443	9.80975	13.3933	10.1556	7.75438	21.7685	20.5608	20.1026	22.2251	22.8357	27.5569	25.5218	23.8535
BGIBMGA001222	7.88426	9.7665	10.9178	7.8081	9.82477	13.2846	11.0989	8.5069	60.1526	20.5541	20.8022	19.1512	20.7946	25.8058	24.7503	22.4933
BGIBMGA001223	33.7243	31.6114	25.4668	22.5993	40.1477	36.4878	28.5186	24.2806	99.0871	47.6548	65.5425	36.8653	52.991	47.6924	68.3109	40.0618
BGIBMGA001224	0.0177073	0.0746397	0	0	0.0385995	0	0	0	0	0	0.0375865	0	0	0	0	0
BGIBMGA001225	0.316112	0	0	0.856465	0	0	0	0.618563	0.890882	1.14518	0	0.542908	0	0.343106	0.294401	0.569869
BGIBMGA001226	1.83562	2.10124	2.13602	0.783877	1.54687	1.48281	2.23698	0.45903	5.58643	7.21289	0.311214	9.42757	0.645081	0.80204	1.0159	6.45972
BGIBMGA001227	218.749	191.815	264.302	236.738	207.241	207.98	302.715	271.449	0.355171	0.228275	0.200631	0.324664	0.525084	0.0683934	0.176055	0.340787
BGIBMGA001228	249.841	234.236	303.693	291.24	245.649	248.292	336.602	320.862	1.65586	0.325792	0.356334	0.672727	0.35971	0.286324	0.201011	0.410711
BGIBMGA001229	0	0	0	0	0	0	0	0	0	0	0	0	0	0	0	0
BGIBMGA001230	4.90381	5.63876	4.37039	3.65277	5.48188	5.69467	5.43706	3.19856	0.0590605	0	0	0	0	0.022746	0	0
BGIBMGA001231	29.4012	28.8582	21.2899	21.2494	32.1629	29.7196	26.5132	18.4355	0.276292	0.0710313	0.208098	0.157149	0.13071	0.148972	0.0182607	0.035347
BGIBMGA001232	107.803	120.068	170.514	161.056	132.418	133.949	177.254	152.234	304.253	155.067	195.835	188.955	140.742	149.409	200.655	208.423
BGIBMGA001233	36.6442	39.5432	38.4258	32.2412	48.4697	47.3061	38.9824	34.8905	103.653	55.2021	63.9122	59.5688	54.2283	67.0768	71.7016	87.5008
BGIBMGA001234	9.57077	15.886	9.14574	10.6489	6.75962	14.9018	8.90186	14.1333	2.58939	6.657	5.63415	5.81517	15.7379	12.244	4.70629	6.48736
BGIBMGA001235	0.470687	0.194514	0.162651	0.450094	0.452663	0.108255	0.237861	0.65014	26.9984	58.3262	100.616	44.9842	86.9352	66.4144	113.406	61.8427
BGIBMGA001236	151.869	133.485	154.081	143.173	185.205	176.917	155.435	167.574	274.543	99.8566	58.202	104.685	89.7853	105.42	73.0119	112.784
BGIBMGA001237	28.4545	25.5868	52.5045	42.2476	27.6847	29.9365	54.553	52.8654	71.5127	202.268	126.255	229.281	90.8997	257.737	120.958	332.117
BGIBMGA001238	21.5711	23.5574	23.9428	19.8552	25.8799	23.9226	23.6376	19.427	14.4794	12.5065	27.5701	14.8884	11.6303	8.48906	25.6111	13.1401
BGIBMGA001239	17.6212	17.7484	19.6232	15.0205	19.6649	20.7707	18.3757	17.0551	21.6562	16.7789	20.8693	15.7646	16.21	20.1542	21.0578	23.341
BGIBMGA001240	0	0.0273149	0.0380676	0	0	0	0	0	0.0547876	0.0704261	0	0.0667756	0	0.0844013	0.0362102	0.0350459
BGIBMGA001241	25.6332	28.2613	33.4226	29.2097	28.5536	29.3779	34.8249	25.6087	46.4249	22.7392	32.8005	33.217	21.1282	20.0527	32.8861	32.609
BGIBMGA001242	1.03902	1.2593	1.04059	1.13177	0.829898	1.04404	0.953939	0.915688	1.6094	2.49979	2.35701	3.98668	2.0621	3.11636	3.33879	3.68898
BGIBMGA001243	2224.09	2286.82	2450.55	1910.59	2671.65	2416.87	2504.21	1999.7	12835.7	4012.87	4547.76	3023.75	4846.89	5990.11	4781.32	4921.41
BGIBMGA001244	6.99218	6.70535	7.13997	6.3148	5.76252	6.59707	6.11747	7.05093	1.17871	2.0008	1.91216	2.32071	1.78729	2.09519	2.07743	1.60464
BGIBMGA001245	0.568655	0.40627	0.452961	0.765996	0.23111	0.226107	0.447126	0.452637	0.0814886	0.0698325	0.102293	0.375205	0.0642521	0.0418449	0.0897624	0.173752
BGIBMGA001246	0.867749	1.14752	0.799628	1.15248	0.500712	0.831572	1.05244	0.699175	0.431564	0.277375	0.0541745	0.788992	0.08507	0.166208	0.427845	0.368077
BGIBMGA001247	0.41041	0.394552	0.296084	0.312127	0.294289	0.478583	0.259795	0.211337	18.9627	12.5986	0.137551	20.9232	0.683988	0.070335	1.34784	11.7405
BGIBMGA001248	0.0217204	0.0305186	0.0708874	0.0523099	0.0157825	0.0283082	0.0373196	0.0283347	78.7205	50.7788	0.138315	78.6363	1.83409	0.0314335	5.54264	45.5649
BGIBMGA001249	11.1052	9.74269	14.5327	12.6549	15.2136	12.0965	12.069	10.3529	22.9004	5.13513	11.2305	6.88476	10.4728	9.72118	12.5455	7.81261
BGIBMGA001250	6.677	4.93769	5.54339	5.28961	9.40541	5.77597	5.90387	6.99115	1.04541	2.97054	2.11351	3.01774	3.64422	5.42477	3.27285	4.46984
BGIBMGA001251	14.0894	8.33852	11.1194	11.6448	17.4971	11.9636	12.6176	11.2786	1.4439	6.80552	4.44072	6.55052	4.26933	11.8633	6.52108	10.7755
BGIBMGA001252	60.41	53.83	54.2162	49.0884	72.9297	60.8701	60.3495	52.8885	137.434	46.7637	60.3036	47.7093	60.0604	50.3699	71.3601	55.8883
BGIBMGA001253	45.6355	44.1365	48.4047	41.3519	50.2371	41.832	49.0063	45.6912	9.2172	24.3852	25.1858	16.8946	22.3098	32.8565	21.3923	21.6642
BGIBMGA001254	7.31107	3.12905	4.27669	4.5657	7.35982	4.15298	4.10933	4.90417	2.38131	6.12207	9.49981	7.48548	7.47069	5.50269	6.88229	7.64206
BGIBMGA001255	8.20641	4.37448	4.75462	5.10393	6.19657	4.31125	4.30272	5.19821	2.5512	7.12583	10.6133	9.0958	6.09111	5.78507	8.71435	7.00048
BGIBMGA001256	0.0561378	0.00751212	0.0314079	0.038628	0.0174818	0.0209041	0.0183724	0.0104618	0.0979395	0.266317	0.0283717	0.474418	0.0178208	0	0.079668	0.115659
BGIBMGA001257	17.5295	15.3423	20.0566	18.3986	15.0365	14.2899	15.7184	16.5106	8.36092	5.04681	6.48886	4.61085	5.5647	6.51354	6.59746	5.8566
BGIBMGA001258	49.7718	47.6775	42.1394	46.0358	57.5238	54.3305	44.7725	55.8125	3.98107	10.8337	12.2491	10.4958	17.3313	16.4414	13.6597	7.9106
BGIBMGA001259	0.00880254	0.0123681	0.0344739	0	0.0383768	0.0573617	0	0.0344493	0.124039	0.0797221	0.0934238	0.251966	0.117362	0.0573252	0.114771	0.190425
BGIBMGA001260	1.78625	0.885811	1.02876	1.51831	3.20665	2.32802	2.52749	2.87848	1.77674	3.80648	3.34552	7.69957	2.45161	3.64947	2.9357	5.49319
BGIBMGA001261	2.06339	1.69869	1.7414	1.67977	2.15394	2.0529	1.53796	2.24059	1.70359	4.12706	3.84936	8.02592	3.2548	2.85154	2.9989	6.40219
BGIBMGA001262	18.3764	14.4968	13.3182	13.073	17.9591	14.8517	12.7002	14.514	2.82093	7.81013	8.55318	6.78819	11.9767	9.24853	7.79227	8.74468
BGIBMGA001263	0.583637	0.593828	0.591138	0.690678	0.85548	0.865572	0.933636	0.669477	0.964212	0.619718	0.768948	0.414773	0.536656	0.786382	0.974644	0.471652
BGIBMGA001264	20.2038	20.424	18.5136	21.0486	24.2841	24.867	20.7779	23.9501	19.5535	24.2498	19.8094	19.4404	32.898	32.1908	23.3439	25.8523
BGIBMGA001265	20.5032	17.4377	21.4505	19.4871	24.0918	17.276	23.8478	16.2841	16.0941	17.1349	34.4457	22.1873	18.0158	14.3967	30.764	18.6073
BGIBMGA001266	14.4249	14.3327	19.2396	21.9857	22.3726	13.4985	20.1611	15.4909	18.4306	14.5662	15.21	12.6468	12.62	14.6718	15.5033	13.1433
BGIBMGA001267	12.9415	15.7926	13.8488	15.4075	14.3062	15.6235	14.2559	14.6767	25.1854	16.1577	16.6455	18.2365	16.0768	13.7407	17.7761	16.2959
BGIBMGA001268	11.2784	16.4049	12.8591	16.9342	12.0226	19.8624	13.7286	22.2248	0.385005	1.99687	1.42967	2.06978	2.12851	2.28277	1.36105	2.10193
BGIBMGA001269	27.9652	41.5396	32.077	41.671	30.6581	48.3551	30.8368	50.1883	1.56338	4.49212	4.36373	4.78235	4.24193	4.88768	3.4645	3.82371
BGIBMGA001270	2.1533	1.98295	2.30771	2.62797	1.96637	1.42216	2.02487	1.99289	5.08445	2.87257	7.937	3.88144	6.44994	13.4546	11.3821	8.39319
BGIBMGA001271	3.38313	5.09253	5.32036	5.96865	3.12142	7.97079	5.38025	7.20507	5.11462	9.32027	4.87655	6.38389	6.20652	10.4411	6.69233	10.2783
BGIBMGA001272	398.13	369.116	405.988	380.005	420.12	422.194	427.965	467.928	6.39918	10.8936	19.2356	13.1395	15.7505	12.2264	16.9936	11.3213
BGIBMGA001273	0.0276875	0.155611	0	0.0500104	0.0603551	0.0360851	0.0951443	0.108357	6.16438	10.6321	3.99643	3.36034	2.39948	2.10362	3.91945	3.29429
BGIBMGA001274	171.178	248.013	270.124	238.916	189.745	180.77	267.02	210.422	0.540439	0.163459	0.143665	0.374551	0.225596	0.24487	0.147077	0.284696
BGIBMGA001275	0.0667909	0.0938456	0.209262	0.120641	0.0873572	0.0348194	0.183614	0.235251	50.8983	28.8419	46.9556	32.2871	32.9488	31.7235	45.956	39.951
BGIBMGA001276	139.521	124.178	149.61	195.533	116.117	115.367	113.587	173.098	192.008	86.4338	90.9965	84.2947	110.8	102.774	88.3591	94.491
BGIBMGA001277	41.9353	34.6629	60.1122	58.5774	40.4428	38.2302	60.737	63.8308	2.0734	11.6497	4.98722	6.60303	8.46424	9.89147	5.01727	12.0436
BGIBMGA001278	13.0472	11.4236	11.751	14.4406	17.702	16.7522	15.0337	15.1138	123.241	51.7543	21.3669	62.8577	26.0676	27.2302	25.2758	50.7408
BGIBMGA001279	31.7972	29.5836	34.2877	32.9855	40.6282	38.3612	42.4517	35.7346	37.8431	22.7659	32.8352	26.0752	29.3611	20.5209	35.8161	25.1753
BGIBMGA001280	25.0085	25.6751	26.8367	30.8901	31.2154	31.9066	31.1954	28.7658	61.4019	28.0069	27.599	35.6081	30.4541	19.325	34.8	29.88
BGIBMGA001281	4.48991	3.40969	3.80925	3.88636	5.03292	3.70053	3.7644	3.86421	2.82424	5.76591	7.028	7.51436	6.1566	4.94796	6.67948	5.95107
BGIBMGA001282	6.15371	5.51984	5.01283	5.77986	6.7286	5.35103	6.54692	5.68357	12.6532	8.95285	10.2408	11.4987	11.9131	8.89133	13.4611	9.31858
BGIBMGA001283	15.0565	14.6008	13.4817	6.45026	25.7029	16.4784	18.2968	5.414	106.263	32.8085	84.6796	27.2585	32.0634	28.3544	77.0032	28.2449
BGIBMGA001284	0.313265	0.366798	0.102238	0.0471528	1.05277	0.64644	0.269123	0.20433	1.69214	4.53944	3.26935	1.61405	8.87547	11.7872	3.59824	5.03556
BGIBMGA001285	0	0	0	0	0	0	0	0	0	0	0	0	0	0	0	0
BGIBMGA001286	0.0745873	0	0.0730277	0.0336808	0.0203238	0.0243024	0.0640773	0	0	0.0337758	0.0395808	0.1281	0	0.121435	0.0694645	0.201693
BGIBMGA001287	5.43312	5.42855	4.25561	4.79774	7.63248	3.46182	6.01595	4.48883	3.7429	7.65431	8.201	3.59421	6.84143	11.7941	8.77061	6.96499
BGIBMGA001288	3.0392	3.07351	2.00903	2.3077	2.97494	1.94265	2.52779	2.65155	3.16421	3.22587	4.06793	2.48239	4.19405	5.29475	4.68738	4.11789
BGIBMGA001289	4.88188	3.08356	3.4204	2.91233	4.73514	4.66976	4.46332	4.55728	15.7779	6.57122	6.46471	4.97423	12.2415	12.9309	10.0942	8.80077
BGIBMGA001290	4.56849	2.98968	3.03303	2.57163	4.21199	3.26253	2.98388	2.69411	5.99663	8.61517	13.915	7.82825	10.795	9.78134	16.2903	8.65888
BGIBMGA001291	1.34673	2.05235	1.84599	2.7132	1.60334	2.63278	1.58415	3.32447	1.19701	0.469112	0.681675	0.616784	0.690601	0.809571	0.79113	0.653639
BGIBMGA001292	451.058	281.579	175.071	194.945	463.654	337.982	173.667	274.117	20.6199	40.405	34.4703	33.3047	40.4477	50.8247	41.6821	39.441
BGIBMGA001293	0.285038	0.511746	0.511642	0.414739	0.327932	0.567554	0.544163	0.433811	0.82562	2.5098	0.857136	1.94002	1.13483	1.15157	0.884869	1.42736
BGIBMGA001294	0.551515	0.740217	0.483567	0.579861	0.376818	1.05136	0.579877	0.61208	3.03901	3.93629	1.24057	2.40335	1.81087	1.41165	1.19593	1.84008
BGIBMGA001295	0.0485994	0.0682854	0.190333	0.0877825	0.0529702	0.126679	0.0835027	0.0950984	0	1.05636	0.618959	1.6137	1.29593	0.738491	0.633661	0.525673
BGIBMGA001296	7.13687	6.45099	7.27693	8.76502	6.39143	7.28715	7.30279	8.65048	7.27031	7.73992	8.39474	8.5098	9.6215	7.08021	11.2401	10.6738
BGIBMGA001297	0.913702	0.888793	1.06172	0.85239	1.00682	0.994538	0.810831	1.41461	0.679131	1.61865	0.916456	2.1498	0.769754	2.2886	0.953809	2.4436
BGIBMGA001298	0.125153	0	0	0	0.136409	0	0	0	0.176356	0	0	0	0	0	0	0
BGIBMGA001299	220.07	170.14	165.92	159.178	197.455	137.652	157.381	147.527	0.604635	0.160016	0.133941	0.722485	0.336524	0.0547913	0.0940271	0.204758
BGIBMGA001300	5.68377	2.29034	3.02396	2.55689	5.11959	4.52845	2.50593	2.64407	8.34158	7.6146	4.82588	3.63451	8.7219	4.88873	7.43073	4.83319
BGIBMGA001301	2.27763	2.10247	2.48931	3.20506	3.43504	3.27908	4.1409	2.56526	21.1974	16.7901	0.224866	0.849055	18.8029	3.56445	1.60323	0.883262
BGIBMGA001302	4821.62	4426.12	5454.94	6034.51	4573.35	3801.1	5153.44	5717.85	407.525	435.274	445.372	362.194	481.988	523.977	463.403	378.584
BGIBMGA001303	75.4985	82.8587	93.7703	91.9381	85.7635	87.0467	96.5059	94.5579	60.4864	44.9358	47.5043	44.1068	35.0268	45.6421	48.6163	56.281
BGIBMGA001304	0	0	0	0	0	0	0	0	0	0	0	0	0	0	0	0
BGIBMGA001305	0	0.215662	0	0	0.334585	0	0	0	7.35367	3.89229	0	5.27219	0	0	0	1.1068
BGIBMGA001306	0.0158079	0	0	0.057106	0.0172296	0.0412049	0	0.0309326	5.25697	2.37659	0	3.13122	0	0	0.47111	1.33939
BGIBMGA001307	311.171	287.223	235.568	300.659	336.467	278.396	237.913	285.028	1619.84	799.994	1460.68	1727.06	793.912	983.934	1270.4	1670.58
BGIBMGA001308	3.48643	4.18076	5.88539	8.41456	2.84998	4.19132	9.50189	10.4097	10.6727	8.81939	10.7818	8.60313	9.91789	7.04633	11.7003	11.1615
BGIBMGA001309	13.3232	13.861	17.179	15.7146	15.8902	15.4901	18.3884	17.7722	12.1057	7.12118	6.83834	7.56481	7.94749	8.57381	9.59428	10.0404
BGIBMGA001310	1.68637	1.93003	2.04137	2.07128	2.41283	2.49356	2.30746	2.2319	5.35748	2.13266	1.37977	2.99807	1.533	1.94352	1.65621	2.44313
BGIBMGA001311	0	0.297256	0.828545	0.382129	0.230586	0	0.363498	0.827953	0.596228	0.383208	0	0.968918	0	0.459251	0.394059	0.381388
BGIBMGA001312	18.8302	18.3807	20.3676	21.1928	20.1379	21.0481	21.9844	22.0684	5.32108	8.48884	10.5561	9.09112	10.62	9.22188	9.67122	8.96517
BGIBMGA001313	0.341217	0.213081	0.315522	0.479361	0.526864	0.358237	5.55331	0.445124	0.347256	0.326199	0.0201191	0.108523	0.22115	0.185177	0.0882726	0.205042
BGIBMGA001314	0.717351	1.06097	1.25684	1.5003	1.15222	1.37778	1.55689	2.36412	0	0.410327	0	0.0432286	0	0.0819586	0	0.136126
BGIBMGA001315	5.14987	5.6409	8.18678	8.00167	5.13018	6.02621	8.27756	7.53079	7.64696	9.37834	7.34638	7.10109	13.6586	8.83522	6.24018	7.88632
BGIBMGA001316	0.0683907	0.0768747	0.0535685	0	0.0298165	0.0891335	0	0.0267651	0.308387	0.0247758	0.029034	0.109627	0.136776	0.0296923	0	0
BGIBMGA001317	0.272431	0.206114	0.287253	0.227113	0.159887	0.300435	0.144027	0.12302	0.413419	0.189795	0.0889659	0.191954	0.209554	0.272949	0.390339	0.226672
BGIBMGA001318	4122.96	4122.72	4594	5077.44	4540.96	3874.97	5221.05	5271.55	906.924	931.081	1132.89	991.839	791.055	1232.4	1066.79	1155.1
BGIBMGA001319	3843.72	3982.04	4144.42	4869.11	4102.78	3431.47	4575.52	4771.23	1029.61	930.716	1074.71	1015.6	871.06	1204.16	1115.47	1107.31
BGIBMGA001320	1381.35	1144.69	4233.45	3484.59	1333.68	889.054	5291.8	4351.03	4.8597	1.4603	2.61446	4.23075	2.91115	1.70147	1.71022	1.49374
BGIBMGA001321	8.29888	8.20411	8.83996	8.78882	9.54611	9.44192	10.4968	12.1132	1.75222	5.48403	7.51679	6.49971	6.48746	6.92436	6.596	8.13825
BGIBMGA001322	12.7557	9.19109	7.04507	5.90768	11.764	14.9194	14.0491	11.5201	0.921763	8.2941	10.4138	7.86417	7.63131	4.96998	9.74739	5.89622
BGIBMGA001323	85.6279	100.644	159.686	226.636	93.5951	91.5079	173.233	236.585	383.91	171.076	261.566	301.48	250.725	287.596	320.216	426.232
BGIBMGA001324	0.0270322	0.113946	0	0.244134	0	0.105693	0.139339	0.158688	0.838017	0.342752	0	0.649971	0.180207	0.293405	0.402809	0.438589
BGIBMGA001325	2.49971	11.5864	7.82055	30.6715	11.7436	13.9302	17.3279	9.50165	0.404873	1.92563	1.15879	1.54618	0.766163	0.561344	2.4083	2.07188
BGIBMGA001326	1.14212	1.52175	1.31104	0.889201	2.14626	2.3611	1.48869	0.963308	10.7662	4.92224	5.51743	6.06497	4.26636	4.48837	5.35505	5.25386
BGIBMGA001327	20.5755	22.8891	24.2021	15.6078	25.7455	27.3699	27.564	18.9182	97.6096	39.4503	38.7886	36.6958	39.662	38.438	35.7521	43.2212
BGIBMGA001328	0.117442	0.198017	0.229973	0.381833	0.256009	0.153063	0.262323	0.436637	21.2821	19.0392	14.0849	26.4901	32.5302	28.528	10.1282	26.8035
BGIBMGA001329	0	0	0	0	0	0	0	0	9.97463	3.56161	5.00849	7.20425	14.4188	11.0978	4.39496	8.50727
BGIBMGA001330	13.1371	7.24673	7.28287	6.28479	13.8333	10.0426	8.16731	6.51372	10.3851	17.4932	17.0541	10.5322	17.3738	16.623	20.5274	11.2734
BGIBMGA001331	21.9646	18.4441	20.8607	19.7466	22.5266	22.1003	21.9374	17.7619	23.7261	29.3783	32.6066	17.4511	38.7007	28.4523	33.9261	16.2198
BGIBMGA001332	0.174367	0.0979986	0.204865	0.12598	0.228058	0.0909008	0.179756	0.477676	11.4007	5.87458	0.740241	9.34335	1.51112	1.36264	1.68886	5.21801
BGIBMGA001333	0.236884	0.166419	0.099399	0.336185	0.221304	0.176418	0.145361	0.264875	322.164	237.127	379.381	218.511	414.531	330.499	297.168	202.326
BGIBMGA001334	2.60405	2.3237	2.29017	2.44255	2.69883	2.69127	2.81014	2.89643	1.64803	4.33618	5.25599	3.84987	6.57839	3.53054	4.35686	4.05204
BGIBMGA001335	4.26337	3.60154	4.49006	1.77951	5.99617	4.20427	5.13816	1.17716	13.1701	6.30112	14.7682	5.41049	8.42758	7.96787	15.5412	7.35569
BGIBMGA001336	17.7761	14.628	14.3938	12.51	19.5663	15.9921	18.24	13.1228	5.28211	16.9215	26.2636	14.72	18.9858	16.179	24.1374	13.4096
BGIBMGA001337	12.9839	31.2258	47.6211	14.8282	8.08662	20.1899	35.1155	11.4935	3.77535	4.85298	8.31185	8.88823	7.09849	6.33794	7.61357	11.3318
BGIBMGA001338	27.0277	69.2523	96.9642	30.9305	19.1154	39.1013	81.1817	22.7688	40.7424	19.1882	23.983	27.2773	23.1992	26.5901	25.871	31.4785
BGIBMGA001339	53.1469	55.8592	52.3088	48.5651	57.5846	56.1312	53.2677	48.9959	70.861	42.7013	68.0281	37.7328	52.5403	43.756	75.2844	42.4985
BGIBMGA001340	17.5468	33.4722	24.7328	25.8976	19.5039	40.6898	23.63	27.8703	18.2212	9.73541	10.3349	9.91856	11.5393	12.2163	11.2478	10.8006
BGIBMGA001341	12.9289	18.1241	12.3955	11.8113	16.0444	24.6333	13.4927	15.1327	121.513	32.8295	31.4367	28.1022	45.8815	53.0206	36.3175	43.8161
BGIBMGA001342	7.48326	2.83536	2.30506	1.41747	17.1984	4.05459	3.56353	3.83902	0	0.253834	0.654413	0.449264	0.18684	0.547569	0.730863	0.757887
BGIBMGA001343	15.7508	18.8735	16.3561	13.6707	22.1837	22.7941	19.3891	17.3451	45.8308	20.9962	30.0323	20.6495	29.4321	27.1608	30.1635	25.506
BGIBMGA001344	1.45802	0.990161	1.8082	1.40455	2.0394	1.90023	1.67009	1.80691	2.73937	4.88579	8.76879	4.5908	2.83492	4.85306	10.0483	5.43208
BGIBMGA001345	1.79239	0	0	0	0.651196	0.778674	0	0	1.6838	6.49327	3.80463	10.2612	3.98293	2.59393	5.56429	12.9249
BGIBMGA001346	0.0234736	0.0453501	0.0114914	0.042399	0.0511693	0.0382414	0.0352904	0.0459326	21.6738	24.9053	0.411067	43.3283	1.86803	0.560516	2.88023	25.0939
BGIBMGA001347	1.07492	0.587354	0.877039	3.28989	1.20414	1.08963	3.2834	8.88098	6882.12	6769.75	17.2395	320.372	8429.95	1175.66	822.901	313.872
BGIBMGA001348	2.9332	3.58641	2.27038	3.93839	3.17813	3.55219	2.94358	4.92693	61.2792	51.0458	45.0892	45.4625	498.248	875.367	488.699	125.862
BGIBMGA001349	4.86898	6.33448	3.59009	7.65454	4.45515	7.32502	3.71813	9.76278	2.87992	3.53865	2.4881	3.92303	5.81048	5.67621	3.63885	6.61023
BGIBMGA001350	0.934468	0.992036	0.691279	0.918957	0.916658	0.960782	0.909832	0.629834	0.409665	0.771093	0.837501	0.78462	1.24591	0.991724	1.23774	0.711278
BGIBMGA001351	0.970593	0.940516	0.851992	1.69268	0.893729	0.916016	0.891334	1.60453	4029.3	1285.97	1347.43	1126.4	1520.59	978.096	1109.15	1182.73
BGIBMGA001352	134.094	125.977	80.3833	71.9499	147.623	136.428	82.7289	76.5957	34.6419	82.8092	110.855	68.5258	71.0978	79.6216	123.354	70.6846
BGIBMGA001353	128.518	126.21	80.8068	69.8495	142.483	125.651	82.4008	80.1616	41.7684	85.7808	120.738	66.5508	77.0673	80.3614	130.198	71.9566
BGIBMGA001354	0.0236707	0	0.0463516	0	0.0515991	0.0308501	0	0	1.06736	0.557386	0.301469	1.11119	0.394496	0.51384	0.57317	0.725428
BGIBMGA001355	11.0409	13.5518	13.6679	16.7335	8.71419	14.8858	11.9927	11.6715	0.715311	8.96503	5.11823	11.915	5.49909	4.68329	8.27337	10.5239
BGIBMGA001356	7.17874	7.91923	8.82935	9.32307	6.01376	9.04676	7.23753	9.05523	3.00964	5.48067	3.27428	4.95883	4.35057	4.25004	3.97826	4.38511
BGIBMGA001357	0.100186	0.0281535	0.117709	0.072384	0.196553	0.104458	0.344275	0.117625	11.6892	8.02101	0.085064	12.9622	0.801453	0.130489	0.709116	6.61029
BGIBMGA001358	1.85292	2.10972	1.9393	2.25046	50.9766	2.49819	1153.2	3.37572	930.506	853.884	3.18719	63.6462	848.477	135.718	127.64	49.4141
BGIBMGA001359	0	0	0	0	0	0	0.675686	0	0	0	0	0	0	0	0	0
BGIBMGA001360	0	0	0	0	0.134568	0	10.2885	0	0.173976	0	0	0	0.205765	0.134007	0.114984	0
BGIBMGA001361	0	0	0	0	0	0.0209652	0.0829172	0	0	0	0	0	0	0.0349197	0	0
BGIBMGA001362	0.671117	0.942963	1.31417	3.63661	2.19442	1.74933	0	3.93969	0	0	1.42455	1.53681	0	1.45685	0	1.20985
BGIBMGA001363	2336.46	2560.93	2577.3	1923.03	2893.67	2735.2	2903.33	2128.87	22608.1	6619.28	5631.28	3418.98	8694.05	7641.17	6813.57	6096.86
BGIBMGA001364	11.3715	11.5701	10.9936	12.0855	11.7972	12.0625	11.1327	12.3985	8.94601	11.8942	10.5826	8.82968	13.0494	16.5108	10.6195	10.8615
BGIBMGA001365	0.451979	0.448278	0.399143	0.408193	0.323589	0.363834	0.365451	0.485566	0.387132	0.722373	0.667816	0.725518	0.620338	0.548289	0.660293	0.710955
BGIBMGA001366	0.835372	1.17375	1.43133	1.13167	0.853595	1.29288	1.03164	1.07273	3.605	1.84415	2.77064	3.10854	2.08835	2.49344	2.43124	2.44719
BGIBMGA001367	3.82437	2.91773	1.72819	3.28197	4.71529	3.51833	3.83554	4.06342	134.603	54.0388	36.5853	56.9638	46.8942	39.8565	28.2358	52.2536
BGIBMGA001368	0.0110085	0.0309352	0	0.0795359	0.0359955	0.0143473	0	0.0215411	13.3095	9.98998	0.186937	15.9697	0.477013	0.023897	1.14827	9.14873
BGIBMGA001369	0	0	0	0	0	0.0274382	0	0	2.90727	1.37282	0	2.65153	0.21052	0	0.274496	1.59402
BGIBMGA001370	6.64817	5.15533	6.28085	5.79352	5.69	5.79911	5.55194	6.25774	0.227999	4.18931	4.37395	3.71607	4.66352	4.67972	3.74951	3.55173
BGIBMGA001371	5.7868	4.52392	4.8564	5.57984	5.10585	4.4987	5.35763	5.23605	0.531358	3.53336	3.3864	2.97243	4.03657	4.20303	3.41731	3.79112
BGIBMGA001372	7.57168	7.01114	6.9758	7.50468	6.37665	6.97595	6.62104	7.66541	1.08673	6.09654	6.48846	5.38873	7.43943	7.04578	5.94098	5.34943
BGIBMGA001373	34.9405	32.3131	35.7561	33.7459	31.5974	34.181	34.3779	36.0617	11.9612	27.9924	26.8772	23.926	35.5783	37.7099	27.3405	26.258
BGIBMGA001374	0	0	0	0	0	0.0261144	0.0688549	0	1.41174	0.798471	0	4.31308	0.333939	0	0.335897	3.25096
BGIBMGA001375	4.09691	4.65897	4.38639	5.03095	4.59386	5.16663	4.55778	5.45023	5.15005	5.2587	5.4743	6.09133	6.43492	6.52616	6.25855	6.58865
BGIBMGA001376	0.437739	0	0.685737	0.474399	0.190843	0.684606	0.300846	0.342624	0.493463	0.792896	0.557502	0.902156	0.875442	2.47061	1.14149	1.73609
BGIBMGA001377	0.925723	0.591228	0.753343	0.89033	0.851734	0.611082	0.722982	0.964532	0.474348	0.45731	0.0510388	1.12875	0.240438	0.182686	0.156753	0.80191
BGIBMGA001378	0.869618	0.305468	0.709529	1.57074	1.26377	0.661134	0.373541	0.992631	2.4508	0.525059	0.30765	1.82542	0.483101	0.314625	0.539927	1.17577
BGIBMGA001379	1.27732	0.445404	0.638998	0.522057	1.28041	1.02071	0.59272	0.547321	1.76049	1.89146	0.474974	0.50173	2.9834	0.951247	0.60782	0.672315
BGIBMGA001380	17.1861	17.1062	16.4033	17.1967	16.9528	18.2398	16.9395	19.4829	11.5681	16.7841	18.3733	17.9805	19.7613	17.9799	20.8971	20.6652
BGIBMGA001381	0.452854	0.46786	0.339059	0.336809	0.261308	0.416615	0.526352	0.495194	2.17714	4.72864	6.16333	6.6948	4.88352	6.30307	4.7385	6.62708
BGIBMGA001382	7.11259	6.78469	8.56109	8.95761	6.2587	7.48391	9.64205	8.17191	2.20679	3.42768	4.84785	5.97702	4.78504	5.09941	4.254	7.64625
BGIBMGA001383	76.4787	97.9512	121.219	101.934	70.6585	64.9801	91.2605	86.3639	43.5705	69.2073	96.2351	84.8146	72.7661	63.072	86.7137	69.1922
BGIBMGA001384	5.2748	5.09536	7.47008	6.97555	4.82521	4.54218	6.63546	5.6216	1.99094	3.2417	5.19842	4.04429	5.18039	3.78273	3.07032	6.3677
BGIBMGA001385	4.43247	7.99594	9.7451	11.5485	3.63259	6.16098	9.40775	12.9768	38.338	54.9896	55.7298	64.3271	45.8343	63.9575	54.1185	90.7782
BGIBMGA001386	25.4333	26.5808	26.8678	18.2205	33.0175	25.295	29.1854	17.5491	188.979	295.96	177.643	286.482	205.676	376.254	163.535	528.833
BGIBMGA001387	0	0	0	0	0	0	0	0	0	0	0	0	0	0	0	0.0876122
BGIBMGA001388	0.887011	1.10783	1.73693	0.712071	2.04099	1.54139	1.69339	2.12139	29.4423	8.21193	15.2718	10.4945	17.7395	12.4088	14.3189	7.46224
BGIBMGA001389	0	0	0	0	0	0	0	0	0	0	0	0	0	0	0	0
BGIBMGA001390	3.28968	3.63999	3.77649	3.21609	3.14182	4.34639	3.96365	3.85426	0.428789	2.07811	1.67588	1.4313	1.48029	1.59784	1.31741	1.49744
BGIBMGA001391	0	0.0519758	0.0724364	0.0334081	0.0403185	0	0.0317792	0.0361923	7.03699	15.9471	13.1915	13.0028	19.2349	33.2044	13.9871	23.1402
BGIBMGA001392	0.0415307	0	0.162649	0	0.0905315	0.0541269	0.0713573	0.0812665	31.4848	51.6805	47.2513	38.8494	50.9422	96.555	39.1424	64.5372
BGIBMGA001393	0.00698551	0	0	0	0.00761375	0.00910422	0.0120024	0	7.91413	5.45351	0.0296557	7.47831	0.256125	0	0.403356	3.97941
BGIBMGA001394	31.537	41.3074	30.3542	39.5849	27.9647	47.372	33.9813	43.9299	73.8148	110.376	226.923	172.588	131.844	114.874	182.2	103.106
BGIBMGA001395	102.442	116.054	139.196	136.713	127.987	134.179	152.214	134.877	354.213	136.305	149.414	149.053	138.265	150.024	153.779	183.293
BGIBMGA001396	62.446	55.9613	82.2439	71.2362	58.0707	58.7798	78.881	77.1145	3.50372	11.7208	11.5414	10.05	12.3819	12.1933	9.98813	10.18
BGIBMGA001397	0.359717	0.151628	0.140878	0.454816	0.23524	0.421937	0	0.422332	46.7348	19.5471	0	30.4368	1.67861	0	1.54105	20.2325
BGIBMGA001398	0.980738	0.348861	0.68067	0.58301	0.879508	0.51775	0.511925	0.340092	0.209921	0.607142	0.52703	0.540136	0.910353	1.3205	0.624335	0.581879
BGIBMGA001399	69.2066	63.2357	66.2463	77.4565	65.9532	59.1869	65.7431	79.5916	239.984	142.061	247.949	343.364	127.822	211.063	233.392	440.355
BGIBMGA001400	0.144317	0.114061	0.167793	0.130336	0.122888	0.1587	0.0929861	0.132374	0.0762602	0.0571829	0.0670109	0.0568007	0.0601296	0.0587402	0.0588022	0.0487812
BGIBMGA001401	2.20132	2.37271	2.39148	2.36933	2.76083	3.16374	2.43516	2.33077	18.3566	9.74987	15.0741	10.755	15.9313	13.4193	17.3559	13.373
BGIBMGA001402	81.1487	96.2201	124.212	161.008	82.4209	81.4805	113.937	173.76	574.231	588.121	504.327	347.98	667.643	640.651	473.413	370.304
BGIBMGA001403	1.01603	1.66046	1.21349	1.40568	1.01316	1.78437	1.07715	1.63564	4.71144	4.68578	0.948327	5.47833	1.24897	1.31396	1.46299	3.35151
BGIBMGA001404	0.0662096	0	0	0.0398636	0	0	0	0.0431859	0	0.119928	0.0936935	0.0505386	0	0	0.0411081	0.0397863
BGIBMGA001405	0.0177762	0	0	0	0	0	0.0305427	0.0347841	0.0500977	0.0321988	0	0.0203532	0	0.0385882	0.0662211	0.0320459
BGIBMGA001406	59.6708	61.4493	56.9667	39.0437	76.8488	64.8536	66.58	37.8373	33.862	48.7586	91.4589	56.4109	35.3168	33.8403	81.4787	47.7262
BGIBMGA001407	0.231642	0.126573	0.176399	0.116223	0.168317	0.0670887	0.132668	0.125909	0.36268	0.163171	0.054633	0.0884077	0	0.0279358	0.191762	0.0695985
BGIBMGA001408	6.17756	7.85227	5.48575	7.18796	6.27121	8.52867	6.66472	7.33722	0.0607322	0.364315	0.36594	0.485249	0.454918	1.06034	0.521809	0.608626
BGIBMGA001409	0	0	0	0	0	0	0	0	0	0	0	0	0	0	0	0
BGIBMGA001410	0.620247	0.611342	0.652597	0.56852	0.519634	0.711846	0.588519	0.489098	0.0130448	0.0167684	0.00982516	0.0264986	0.0308568	0.0100479	0.0603512	0.0166887
BGIBMGA001411	46.8989	51.3522	41.6016	45.6158	54.7729	55.3149	46.9048	48.6673	136.359	95.9738	59.269	43.8032	115.698	158.12	65.0704	67.7582
BGIBMGA001412	0.534597	0	0	0	0.145669	0.522556	0.229634	0	0	0	0	0	0	0	0	0
BGIBMGA001413	7.86364	6.90558	3.8496	1.77546	8.57085	6.40542	6.75558	7.69371	11.0808	8.90234	10.4324	12.38	6.55276	10.6689	10.9853	12.4041
BGIBMGA001414	0	0	0	0.0491174	0.0296387	0.0354407	0	0	0.536458	0.098512	0.0577216	0.311352	0	0.0590303	0	0.147066
BGIBMGA001415	152.371	212.126	168.272	193.656	230.277	219.692	175.873	156.179	199.171	109.005	90.0164	142.926	169.558	144.656	79.3115	135.59
BGIBMGA001416	18.5959	13.3644	13.912	13.9328	17.7921	15.3877	14.1346	16.7238	0.766387	2.58952	3.03458	2.49622	3.60497	2.41861	3.45302	2.21025
BGIBMGA001417	16.3565	15.8415	16.4967	14.9518	17.4963	16.5378	15.6631	17.141	11.2806	15.9239	18.7497	21.1751	19.5935	12.7832	17.136	17.964
BGIBMGA001418	0	0	0	0	0	0	0	0	0	0	0	0	0	0	0	0
BGIBMGA001419	5.126	4.96115	4.63975	4.47556	5.41821	6.47888	4.89596	4.27279	115.614	89.9321	59.8605	97.5407	58.9492	121.561	42.1145	149.501
BGIBMGA001420	0	0	0	0	0	0	0	0	0	0	0	0	0	0	0	0.518463
BGIBMGA001421	0	0	0	0	0	0	0	0	0	0	0.465405	0	0	0	0	0
BGIBMGA001422	0.022177	0.155801	0.13028	0.160228	0	0.115613	0.152416	0.0433955	3.37501	2.65123	1.97711	2.38684	7.61379	19.9787	4.37861	4.87749
BGIBMGA001423	3.68747	2.9541	3.1585	2.96816	3.12992	3.83984	3.50428	3.66708	1.17586	3.95605	5.2198	3.36802	5.03452	3.67346	4.24174	3.54228
BGIBMGA001424	0.503224	0	0	0	0.109696	0	0	0	0.283642	0	0	0	0	0	0	0.181437
BGIBMGA001425	10.894	10.087	12.5832	10.156	12.8039	11.4174	14.405	9.72534	7.14492	12.9581	18.0092	11.7548	12.2992	13.0775	20.1513	17.105
BGIBMGA001426	0	0.033844	0.0157223	0.0290048	0.0262534	0.0104642	0	0	5.95111	8.50785	0.0340858	13.6608	0.401435	0.0522879	1.07677	8.26481
BGIBMGA001427	4.35726	6.70353	5.10214	5.38995	5.62219	7.68647	5.47502	6.88986	7.29347	5.30949	6.22203	4.66641	6.13218	7.62425	6.4272	7.18852
BGIBMGA001428	12.3531	11.9985	11.8561	11.8736	14.3382	13.0971	11.6595	12.1554	2.68141	2.76313	1.80262	1.95368	3.24999	2.45798	1.84543	2.16883
BGIBMGA001429	0	0	0	0	0	0	0	0	0	0	0	0	0	0	0	0
BGIBMGA001430	11.4834	10.1393	11.3648	10.1307	12.0137	11.1997	11.881	9.89949	4.54714	6.60515	5.0808	4.99398	6.08718	8.67281	5.10791	6.09434
BGIBMGA001431	13.1422	11.2845	12.6223	12.6979	14.3241	12.6422	13.7276	12.4092	8.52458	12.696	14.081	11.7274	13.976	14.0833	14.2212	10.4921
BGIBMGA001432	32.1709	27.7081	25.138	30.5908	31.9455	29.5313	31.4911	31.3244	23.7561	29.9768	36.1137	27.9802	34.7988	35.0859	38.0279	27.1856
BGIBMGA001433	24.6245	17.2995	13.3942	11.1195	16.0289	11.1434	14.6907	16.0616	0	6.19491	8.71155	6.65698	5.69988	11.8788	9.55551	4.31585
BGIBMGA001434	33.0981	14.6159	18.1062	13.6648	23.3627	11.0923	19.4978	19.7382	3.25735	10.2775	8.47532	7.33865	6.65438	17.1069	8.80711	8.90276
BGIBMGA001435	28.461	12.1475	18.2638	11.8028	22.1089	11.719	17.8678	12.3056	3.02205	10.7435	9.12833	8.59437	8.37712	16.8278	11.88	10.1085
BGIBMGA001436	1.47844	3.49959	1.93003	2.28549	1.80012	4.68692	2.05964	3.44029	8.82117	5.86255	3.92983	5.62729	4.26198	6.96807	4.26713	7.58752
BGIBMGA001437	103.477	64.1637	82.5378	60.581	113.254	67.2592	79.4638	56.2858	181.152	93.4777	169.683	92.5823	136.359	94.9273	193.895	105.642
BGIBMGA001438	23.1845	20.8533	24.0871	21.4018	26.3747	20.139	26.298	20.4128	13.8735	11.5055	20.743	14.9791	17.1414	13.2053	22.7071	11.4289
BGIBMGA001439	0	0	0	0	0	0	0	0	0.905265	0.193944	0	1.59372	0	0	0	0.900774
BGIBMGA001440	0.809908	0.827617	1.00924	0.664951	0.561748	1.24747	0.885544	1.58481	2.49002	2.00048	2.3443	1.60173	2.45417	4.31542	1.23428	2.52191
BGIBMGA001441	0	0	0	0	0	0	0.0603796	0	0	0	0	0	0.117134	0	0.065456	0
BGIBMGA001442	0	0	0	0	0	0	0	0	0	0	0	0	0	0	0	0
BGIBMGA001443	28.3964	41.1078	42.1252	32.6396	38.4533	20.1867	28.0913	30.3084	4.85018	6.23462	5.47961	6.89669	5.73641	14.9436	9.61675	3.10251
BGIBMGA001444	0.126401	0.0761148	0.0353593	0.554468	0.157449	0.141204	0.186154	0.318006	0.203559	0.948527	0.574939	0.702948	1.32414	0.391983	1.4799	0.878918
BGIBMGA001445	0	0.00748145	0.0208532	0.00961759	0	0	0.0182974	0	0	0	0	0	0	0	0	0
BGIBMGA001446	0	0	0	0	0	0	0	0	0	0	0	0	0	0	0	0
BGIBMGA001447	3.28256	3.42349	2.51812	3.44336	2.60649	3.48427	3.02352	3.88485	0.890136	2.06368	2.03525	2.37646	3.64714	2.98741	1.76493	2.23689
BGIBMGA001448	9.07463	9.78948	11.1367	9.4925	8.77917	10.864	12.57	9.22471	6.04169	11.8661	10.3712	10.2591	13.5802	14.4241	11.0876	11.6691
BGIBMGA001449	11.278	9.0733	11.3984	7.55693	12.1931	10.4313	15.9397	11.9242	0.256324	1.97694	0.965295	1.56205	3.63792	2.96154	1.6941	1.47566
BGIBMGA001450	24.9407	23.5225	21.0972	17.982	24.6048	22.3425	24.3667	23.8485	1.80336	11.1862	9.60258	8.58734	10.8627	20.0928	9.0638	13.011
BGIBMGA001451	0	0.308069	0	0.39603	0	0	0	0	0	0	0	0	0	0	0	0
BGIBMGA001452	0.0927605	0.097751	0.181642	0.0418871	0.0252757	0.151118	0.119535	0.090756	0.0653555	0.0420053	0.0492247	0.345176	0.0772973	0.201363	0	0.209029
BGIBMGA001453	1.72558	1.21228	1.6895	1.55841	1.88077	1.12447	1.48243	3.37658	0.810519	0.520937	2.44188	1.64645	4.79309	0.62431	1.07138	0.518463
BGIBMGA001454	0	0	0	0	0	0	0	0	0	0	0	0	0	0	0	0
BGIBMGA001455	0	0	0	0	0.0585785	0	0.0923437	0	0	0.0973506	0	0	0	0	0	0.0968884
BGIBMGA001456	10.2241	11.4379	14.3946	12.2726	12.8645	12.5492	14.476	12.1304	28.4494	10.0333	16.0982	10.4171	14.2355	14.2718	20.9241	13.2287
BGIBMGA001457	3.99846	3.46337	2.37407	2.65394	4.48057	3.67295	2.966	2.40379	11.5628	3.88307	6.27178	4.38506	6.79764	5.35079	8.47958	4.42913
BGIBMGA001458	18.3964	17.9771	20.5544	16.872	19.6211	16.3384	21.189	18.0919	1.72435	6.92056	8.28315	7.58153	7.97641	7.85113	7.21784	7.30439
BGIBMGA001459	560.038	206.537	275.948	217.235	462.107	370.491	273.437	247.225	766.909	594.13	260.446	240.634	660.033	514.242	588.326	365.735
BGIBMGA001460	192.24	133.889	120.042	154.814	195.142	138.387	140.041	155.375	264.051	251.718	218.24	194.607	284.162	271.264	252.221	258.53
BGIBMGA001461	33.6638	31.2593	30.8665	33.7907	46.3093	40.9955	34.7424	32.6995	4.03593	4.43898	1.26301	1.61658	5.0423	4.0063	2.06632	1.76353
BGIBMGA001462	12.1397	13.9229	12.3478	11.4285	11.5717	13.4456	12.3085	12.1711	1.39026	1.7871	0.500798	0.515707	1.28684	0.651831	0.759053	0.541318
BGIBMGA001463	9.10673	10.9464	10.9899	6.83098	12.0032	14.2544	12.3721	7.8739	24.2155	13.4813	16.4084	12.055	10.4375	12.2816	16.3708	15.2717
BGIBMGA001464	38.3948	36.6412	46.3883	29.1949	47.4023	40.4663	45.9757	29.0467	66.5672	24.8253	51.9943	34.644	28.6503	25.5918	54.4449	37.8497
BGIBMGA001465	0	0	0	0.0723827	0.0436775	0.0522278	0.0688536	0	2.37168	3.12124	0.0850624	7.11186	0.133573	0	0.223927	4.55126
BGIBMGA001466	0.0387163	0.0870383	0.0606508	0.0419587	0.0337586	0.0504589	0.079826	0.0606074	9.03448	7.19518	0.0493088	13.4494	0.232288	0.0168089	0.822104	7.99856
BGIBMGA001467	5.2605	6.99407	6.58565	7.72774	6.26073	7.80634	7.51716	8.02234	8.49261	5.47185	7.45468	7.29247	5.90263	6.84841	7.96899	6.92135
BGIBMGA001468	3.9485	3.43878	3.32279	2.08261	4.24432	3.17554	3.5136	2.34132	0.919656	4.15727	3.16319	2.9143	4.27827	3.70716	3.78874	2.37271
BGIBMGA001469	15.0748	16.3304	15.7736	13.9262	14.6746	13.3479	13.6426	16.663	12.6481	9.17135	11.9689	7.90542	12.6577	9.24268	11.5745	9.33526
BGIBMGA001470	12.3158	9.4457	9.69908	8.7487	12.9884	11.1026	10.6515	9.34924	6.84578	8.96737	12.6372	9.07664	12.7291	10.2502	12.6668	9.31531
BGIBMGA001471	2026.16	2136.49	2169.19	1653.7	2440.1	2318.37	2384.39	1791.64	15436.7	5031.27	4883.63	3094.54	6245.38	5980.08	5196.83	5001.51
BGIBMGA001472	0.202732	0.132489	0.221573	0.18735	0.123329	0.135182	0.153913	0.239866	0.18602	0.819832	2.07159	1.25777	2.43582	1.31002	1.94955	1.28341
BGIBMGA001473	0.0326323	0	0	0.0353652	0.00711342	0	0.0112137	0.0127709	0.257505	0.248255	0.0415603	0.186815	0.043508	0.0566702	0.0486257	0.176483
BGIBMGA001474	65.0022	74.9374	80.7258	70.3864	77.507	85.2912	85.6793	72.1598	145.344	40.0779	46.3819	36.299	54.8543	53.1685	50.4396	41.7728
BGIBMGA001475	8.87725	8.83566	8.57761	8.07388	8.86525	8.93122	8.83459	8.62407	2.72651	6.1009	7.51073	6.2462	7.25558	5.05586	7.79202	5.47442
BGIBMGA001476	18.4932	13.3515	15.1722	9.90215	17.4874	16.7191	14.0349	10.4056	9.78507	4.20374	3.91771	3.87076	4.81193	5.71229	5.37795	5.92977
BGIBMGA001477	21.6875	20.4683	16.8792	16.9085	22.2757	29.6809	14.7216	25.6043	23.9042	25.5749	5.87333	21.0417	13.3889	27.4128	9.10355	27.9087
BGIBMGA001478	12.7158	14.4239	13.6376	12.9828	14.2344	16.5647	14.1748	16.5212	10.4431	12.8774	9.32592	11.7193	8.95162	19.4022	11.0275	20.9759
BGIBMGA001479	1.7367	1.67859	1.12637	1.37864	1.90494	1.38401	1.31142	1.9048	0.374097	1.34246	1.36186	0.975233	2.58097	1.29668	1.21564	0.837543
BGIBMGA001480	8588.41	5992.33	11335.1	12498.6	8981.52	7145.25	8974.83	10846	27.258	5.21851	7.20744	13.6895	12.5525	5.40529	6.36288	7.75349
BGIBMGA001481	19.3958	19.6698	22.6523	27.4092	18.7233	19.2201	27.7254	25.8773	12.0468	16.0661	23.2507	18.6899	25.6463	14.7306	20.9499	15.5564
BGIBMGA001482	506.064	493.9	502.49	539.635	611.096	545.884	574.359	608.47	350.389	186.788	180.628	167.545	233.273	289.457	201.459	227
BGIBMGA001483	3441.85	3706.85	3886.7	3183.94	4307.36	3985.6	4271.62	3381.51	23364	7394.49	6878.57	4849.64	8853.51	8438.62	7007.35	7616.72
BGIBMGA001484	3.79605	3.25604	4.0192	3.4881	3.66838	4.12763	4.24709	3.95155	0.808586	1.91887	3.23246	2.43851	2.68508	2.97038	2.6515	3.12325
BGIBMGA001485	0.506481	0	0	0	0	0	0	0	0	0	0	0	0	0	0	0
BGIBMGA001486	0	0	0	0	0	0.030071	0	0	0.0650254	0.0835863	0	0.0264179	0	0	0.0429766	0
BGIBMGA001487	0.0310777	0	0	0.056134	0.0338726	0	0.0533971	0	4.64198	2.36428	0.0659673	3.7718	0.103588	0.0674629	0.926183	2.4651
BGIBMGA001488	0.0184213	0	0	0	0	0	0	0	0	0.0333672	0.0782041	0.0210918	0	0.0399886	0	0
BGIBMGA001489	0.0324008	0.0151751	0.0422977	0.0585238	0.0117716	0.0422279	0.0742272	0.105669	12.6621	5.26244	0.206327	7.60506	0.323994	0.023445	0.523041	4.1666
BGIBMGA001490	83.9512	106.345	90.6878	39.5842	138.753	119.793	113.408	33.4366	95.0071	109.849	339.291	120.074	76.4567	88.3076	277.459	144.557
BGIBMGA001491	7421.34	6235.73	7883.62	8472.69	7658.53	8640.3	7860.38	9144.5	32.395	4.59129	7.38239	14.2748	9.13648	4.79858	5.32519	5.73842
BGIBMGA001492	0.450407	0.406833	0.566986	0.813546	0.175327	0.628945	0.939714	0.440674	0.544011	0.0582744	0.13658	0.147343	0	0.209515	0	0.347986
BGIBMGA001493	0.697455	0.539274	1.01825	1.31196	0.746686	0.769148	0.900539	1.01752	0.0232615	0.022426	0.0175202	0.0425271	0.0687797	0.0447936	0.0384351	0.0297593
BGIBMGA001494	8.36062	10.5366	13.4092	11.8078	10.3901	12.8224	13.6679	13.6741	10.9976	8.10278	10.5481	9.43499	9.76785	13.2666	10.6089	12.7151
BGIBMGA001495	22.4425	26.5839	23.7654	29.8399	24.7459	23.9768	25.4778	27.1196	65.0692	32.8496	28.7655	34.9423	35.5825	42.9411	33.8658	39.2379
BGIBMGA001496	26.5797	29.1237	31.421	31.0289	33.0441	31.9842	34.3814	30.8075	26.9202	18.1228	23.8822	23.5164	15.8566	17.6211	22.2225	22.7331
BGIBMGA001497	1.88192	1.88519	1.41567	1.75172	1.61962	2.66789	1.48178	2.48428	0.487906	2.64516	2.71529	2.09968	3.86307	3.23966	2.51703	2.43032
BGIBMGA001498	21.2076	12.7331	16.1357	6.66562	22.1679	5.56451	13.3073	5.77691	189.81	211.143	119.76	67.9684	94.0447	237.629	72.4263	32.1013
BGIBMGA001499	0.941746	1.66106	1.02014	1.44768	1.33219	1.64521	1.34267	1.45071	0.564696	1.48806	0.85064	1.10121	1.20218	1.91384	0.858404	1.37263
BGIBMGA001500	33.8452	38.2729	46.1993	39.2056	42.2424	43.0483	45.9175	39.4093	55.2479	22.6884	30.4121	23.8208	22.3052	21.5104	30.9214	22.1167
BGIBMGA001501	1687.89	1779.5	1733.14	1356.61	1932.78	1767.27	1829.17	1351.68	11316.7	4445.2	4106.37	2431.42	4992.26	5241.41	4485.16	3799.46
BGIBMGA001502	3.43203	3.32126	3.56054	3.94114	3.71591	3.58429	4.21761	4.35855	5.57278	11.8156	5.64468	11.4504	11.2881	12.6801	6.7313	14.2999
BGIBMGA001503	1.98588	2.07554	1.93478	2.29709	2.08985	1.59372	1.88254	1.7994	2.15046	2.00234	2.32571	1.79214	1.98906	3.24912	2.36881	2.18682
BGIBMGA001504	2710.69	1991.67	2667.05	2245.06	2383.84	1768.85	2256.09	2089.67	4.44777	0.812464	2.04525	4.46993	2.87941	1.37037	1.48528	1.7969
BGIBMGA001505	0.145029	0.101887	0	0.0654893	0.0790358	0.0945078	0	0.212842	0	0	0	0.0415133	0	0	0	0
BGIBMGA001506	1501.61	1040.9	1370.9	1453.37	1363.06	957.764	1104.27	1159.37	2.67756	0.732306	1.20143	2.33764	1.61709	1.09703	0.753044	1.12969
BGIBMGA001507	151.142	105.622	199.673	218.178	79.1445	48.0659	120.768	130.224	0.421367	0.0902737	0.105789	0.342378	0	0.180312	0.0309434	0.0299484
BGIBMGA001508	4643.18	3101.39	3896.28	3956.23	3815.17	2543.15	3011.06	3107.98	7.3221	2.68466	3.14608	5.11098	4.1847	2.1197	2.27351	2.67192
BGIBMGA001509	12.6925	15.0429	11.8242	7.60606	19.7443	17.5388	14.5046	8.10392	36.9182	21.3715	32.2543	21.5827	17.2802	17.7217	31.1151	23.7228
BGIBMGA001510	6.81269	7.30032	7.89253	8.25191	6.48587	7.43014	8.51351	9.10249	2.31202	5.93854	6.82039	6.84059	7.1235	6.31688	6.85413	6.59623
BGIBMGA001511	9.13683	8.76952	10.2058	10.9829	12.0274	11.0694	12.6585	10.8909	6.16546	10.4894	9.97034	6.99882	11.1525	6.91399	10.6067	10.1496
BGIBMGA001512	4.99716	4.48541	4.15269	4.27874	5.3728	4.92502	5.75632	4.43667	1.74848	3.57567	2.20286	5.06289	2.48156	1.76306	1.63886	3.57903
BGIBMGA001513	34.1019	31.7523	33.797	31.9505	35.1863	33.969	35.3557	35.2394	17.9423	24.0552	27.3673	23.5797	39.5082	36.3238	28.6343	28.1918
BGIBMGA001514	0	0	0	0	0	0	0	0	0	0	0	0	0	0	0	0
BGIBMGA001515	0	0	0	0	0	0	0	0.24833	41.4881	19.5392	0.26938	34.0013	1.26902	0	3.07297	19.9039
BGIBMGA001516	3.95346	2.38066	1.10594	2.04027	3.69344	1.47216	5.82238	3.31546	0	1.02301	1.19884	2.58662	0	1.22602	1.05198	1.01815
BGIBMGA001517	0	0	0	0	0	0	0	0	0	0	0	0	0	0	0	0
BGIBMGA001518	0	0	0	0	0.0150434	0	0	0	0	0	0	0	0	0	0	0
BGIBMGA001519	3.03124	2.12955	5.93572	0	1.65193	1.97531	1.30206	2.96574	2.1357	4.11796	0	0.867669	2.52593	6.58017	1.41153	2.73227
BGIBMGA001520	0	0	0	0	0	0	0	0	0	0	0	0	0.6809	0	0	0
BGIBMGA001521	0	0	0	0	0	0	0	0	0	0	0	0	0	0	0	0
BGIBMGA001522	5.01718	4.77396	4.21052	3.56759	6.67299	5.87573	5.13277	4.28245	1.57278	2.46769	3.20538	2.21135	2.66259	3.06426	2.69043	2.79132
BGIBMGA001523	14.0353	20.3005	21.0169	23.8599	29.2453	24.7482	30.4986	28.2717	15.1239	20.1886	15.7723	16.0699	13.7595	26.8831	21.5292	17.116
BGIBMGA001524	0	0	0	0	0	0	0	0	0.408466	0	0	0	0	0	0.134982	0
BGIBMGA001525	22.5205	24.556	39.6563	25.78	26.8016	24.5158	34.1638	21.6589	50.5932	31.4343	44.3214	32.666	34.0834	25.1591	44.546	37.8626
BGIBMGA001526	0	0	0	0	0	0	0	0	0	0	0	0	0	0	0	0
BGIBMGA001527	0	0	0	0	0	0	1.94169	0	0	2.04697	0	0	0	0	0	0
BGIBMGA001528	4.91995	6.06484	5.01155	4.91249	5.41238	6.33251	6.55005	7.1457	0.193774	1.21775	0.616223	0.40237	1.04405	0.829203	0.355748	0.619756
BGIBMGA001529	0.408852	0.0999068	0.034809	0.224757	0.0968743	0.278012	0.213799	0.104352	0	0	0.0754655	0	0	0	0	0
BGIBMGA001530	0.240857	0.207419	0.167357	0.140338	0.135494	0.303783	0.213593	0.273661	0	0	0	0.0177919	0.0258976	0	0.0289439	0.0140066
BGIBMGA001531	0.138439	0.0432258	0	0.0833517	0.067062	0.08019	0.0792878	0.0902983	0	0.0278623	0	0	0.0512716	0	0	0
BGIBMGA001532	0.165744	0	0.486835	0.149687	0.18065	0.108007	0.142389	0.324325	0.233554	0	0.175909	0.189772	0	0	0	0.149397
BGIBMGA001533	0.0681863	0.0718547	0.0667605	0.0923709	0.0557389	0	0.146446	0.0667128	0.0480414	0.0308772	0	0.0390356	0	0.0740088	0	0.0307306
BGIBMGA001534	0	0	0.0961897	0.0887264	0	0	0	0	0	0	0	0	0	0	0	0
BGIBMGA001535	0	0.096525	0	0	0.0374381	0	0	0	36.7854	17.9809	0	25.1702	0.801442	0	1.59949	15.8521
BGIBMGA001536	11.1052	12.8986	14.4879	13.8828	13.2783	13.4623	15.1313	14.3089	59.3957	29.9778	61.63	50.3997	40.5593	35.6458	60.2351	51.6163
BGIBMGA001537	21.4475	23.0577	27.4426	20.293	24.4558	24.455	26.7323	19.6921	36.2246	15.4122	22.695	19.3625	16.4701	17.3841	26.6987	22.6918
BGIBMGA001538	3.17088	3.58388	2.94208	1.34113	3.76072	3.67723	3.61709	1.65801	3.84041	4.24042	6.76778	3.09048	4.04715	4.8733	6.16653	3.44867
BGIBMGA001539	4.80449	6.25321	5.51279	6.57708	5.40195	8.92017	6.19849	6.1686	6.60384	9.43543	4.22245	9.30343	9.10288	10.9052	6.28002	9.69454
BGIBMGA001540	23.1409	20.9336	18.3555	13.6477	26.1199	24.3165	19.9778	16.5175	7.16478	17.4165	21.8871	15.454	17.2792	18.0567	21.6662	17.9653
BGIBMGA001541	17.9583	17.6333	20.1533	16.5979	20.9469	18.4092	20.2997	15.4124	16.8703	14.0767	18.7252	13.828	18.7276	18.5798	19.7568	18.4589
BGIBMGA001542	25.2685	26.6	26.9933	21.6227	24.3779	24.5848	26.2365	18.833	29.9995	29.0964	47.7168	26.3357	23.8051	31.5235	49.4731	30.1845
BGIBMGA001543	0	0	0	0	0	0	0.180535	0.205606	1.48061	0.380648	0	1.44367	0	0	0.195714	0.18942
BGIBMGA001544	0	0	0	0	0	0	0	0	0	0	0	0	0	0	0	0.11205
BGIBMGA001545	0	0	0	0	0	0	0	0	0	0	0	0.0871777	0	0	0	0.0686303
BGIBMGA001546	8.2021	5.29977	6.14761	5.48114	7.28934	6.50106	7.04244	5.53336	0.655547	4.29595	4.98911	3.74079	4.73812	4.38937	4.14575	3.16281
BGIBMGA001547	14.962	11.9656	13.9991	12.1006	14.5725	13.7551	14.3255	11.9079	9.72686	12.2964	14.228	10.9398	14.7639	14.1709	14.1537	10.1726
BGIBMGA001548	6.06069	9.82245	8.56571	9.04566	6.08219	10.9492	8.56951	10.6195	3.68686	7.01628	7.311	6.9627	10.0496	9.58445	7.93837	7.88578
BGIBMGA001549	3150.39	3073.19	2626.47	3795.99	3835.88	3297.63	2458.36	3294.83	3503.26	1797.65	1629.43	2345.25	3881.15	2661.06	1677.98	2587.96
BGIBMGA001550	8.32779	9.40351	8.94591	10.0179	9.57284	10.9635	9.41359	9.59926	12.6851	10.2904	7.90815	12.1601	8.09145	9.40486	8.00702	11.9738
BGIBMGA001551	73.9277	55.2377	55.6376	56.6049	81.7011	59.7764	60.9544	57.8132	25.7504	56.7827	72.6028	54.2811	58.707	54.3926	74.29	53.7136
BGIBMGA001552	14.3387	14.0882	13.3248	15.1284	16.6329	15.8046	15.7129	15.511	2.41693	4.77636	4.81467	4.99221	5.50337	6.64631	6.00143	6.06853
BGIBMGA001553	14.4409	14.9046	13.464	16.7694	16.8618	16.2811	15.5569	16.2603	9.27429	6.84323	6.32184	6.78847	8.05815	9.07918	7.60203	6.71131
BGIBMGA001554	7.71269	8.91955	7.20289	4.07215	10.0876	10.9798	8.35884	4.41152	22.7395	17.9465	31.7353	11.6838	20.7641	21.379	31.2736	20.3212
BGIBMGA001555	0	0	0	0	0	0	0	0	0	0	0	0	0	0	0	0
BGIBMGA001556	27.18	32.2023	28.6414	35.0868	36.6958	35.3236	26.6481	37.41	63.0759	31.848	32.3509	29.8455	34.2935	38.9179	39.829	38.0638
BGIBMGA001557	0.245001	0.20587	0.385686	0.316714	0.264417	0.253569	0.359051	0.399511	0.223388	0.831001	0.734192	0.679294	0.968755	0.82905	0.769527	1.11284
BGIBMGA001558	16.3949	14.3799	17.3686	13.7147	18.5173	15.1688	19.3394	13.5148	18.194	12.0261	19.8776	11.485	13.7117	9.44959	20.9208	9.73922
BGIBMGA001559	2.83178	2.65532	2.30567	2.88178	2.4127	2.9157	3.1459	2.78787	0.481162	2.26074	2.9992	2.97941	2.47256	2.91384	2.68664	2.40921
BGIBMGA001560	2.04396	2.0927	1.73749	2.31816	2.12992	2.16828	1.9329	2.39768	0.342348	1.25324	1.53589	1.7174	1.90128	1.69683	1.49531	1.46627
BGIBMGA001561	4.62056	5.08403	4.38377	4.58435	5.63193	6.00501	3.73467	4.91548	11.1145	5.35172	5.88472	4.96254	5.98696	5.98989	5.79419	5.70173
BGIBMGA001562	0.204278	0	0.400014	0.737954	0	0.266236	0	0.399728	0	0.740037	0	0	0	0	0	0
BGIBMGA001563	0.16512	0.0773348	0.107778	0.198832	0.05999	0.143467	0	0.323104	0	0.0996963	0.233662	0	0.183459	0	0.102519	0.0992229
BGIBMGA001564	0.217948	0.0706687	0.114903	0.181693	0.137047	0.0655503	0.115223	0.196835	0.0708727	0.0759189	0.177934	0.124772	0.0558817	0.0545904	0.062455	0.0906701
BGIBMGA001565	0	0	0	0	0	0	0	0	0.135523	0	0	0	0	0	0	0
BGIBMGA001566	0.0628145	0.0407347	0.0283851	0.0654568	0.0421315	0.0629739	0.0415103	0.0330923	0.0408523	0.043761	0.0410257	0.13001	0.0644225	0.0367114	0.0630003	0.0696851
BGIBMGA001567	4.82705	2.26077	2.80066	3.55212	4.67659	1.86403	2.15023	2.44883	1.00769	0.971494	0.379488	0.818789	1.78772	1.16428	0.999005	1.61147
BGIBMGA001568	654.9	422.871	467.473	398.226	715.477	542.904	495.332	470.583	1.04908	0.704915	0.646488	0.736182	1.07158	0.367303	0.409713	0.549053
BGIBMGA001569	864.958	629.808	671.757	610.544	1031.91	775.911	722.779	692.756	2.73816	0.692715	0.899531	1.4438	1.10246	0.942362	0.943358	0.987556
BGIBMGA001570	0.764446	0.690491	0.498974	1.18352	1.09109	0.735366	0.500365	1.10408	937.009	725.537	744.336	974.61	1190.24	921.349	761.474	1327.44
BGIBMGA001571	19.2129	18.5848	22.4978	22.8448	18.5205	17.6162	23.5558	21.9149	9.79538	8.04449	19.6739	17.0237	16.4124	11.1079	17.4437	16.0126
BGIBMGA001572	2.47288	4.27547	3.38143	4.71645	2.87344	4.8999	3.78796	4.85528	8.24489	5.67875	4.51064	5.47078	5.12717	6.62367	5.23843	6.13536
BGIBMGA001573	6.82614	11.4915	10.3014	12.6375	7.59094	11.8111	11.5822	15.8578	0.0600242	0.0385787	0.0226046	0.036579	0.0709918	0.0231171	1.34882	1.38224
BGIBMGA001574	0	0	0	0	0	0	0	0	0	0	0	0	0	0	0	0
BGIBMGA001575	5.32992	4.31444	4.25299	2.48006	4.61204	4.06703	4.65395	3.29738	0.844273	1.71833	4.76919	2.07231	3.5781	3.49541	4.67323	2.13772
BGIBMGA001576	8.58569	8.56932	8.73668	5.70112	9.60926	7.69935	8.96127	6.63866	6.99259	5.56434	10.9156	4.58663	9.80806	7.49903	10.6369	4.63522
BGIBMGA001577	0.0119282	0	0.0233576	0	0.013001	0	0	0.0233409	0.739566	2.74397	0.303834	4.69815	0.318073	0.207148	0.666537	2.51591
BGIBMGA001578	26.7683	33.031	34.7118	33.9955	38.0969	36.2516	35.813	39.3895	86.8394	52.1931	61.4665	53.4788	62.0206	60.1742	62.5793	73.2638
BGIBMGA001579	7.13762	6.70602	7.70405	5.66951	8.50594	6.52854	8.18198	4.75375	3.72623	6.2891	13.1884	7.42158	7.05851	5.01696	9.7909	5.96857
BGIBMGA001580	11.3738	9.56192	10.2822	8.28603	11.4876	8.20232	11.3996	8.27182	6.73137	11.331	22.2917	11.677	14.2167	9.50566	17.5484	8.23578
BGIBMGA001581	8.12808	12.1694	9.84048	11.5525	10.4774	13.7192	12.7227	12.9623	28.7007	11.3782	13.455	12.0961	14.149	14.3799	15.2106	15.1676
BGIBMGA001582	2292.7	2239.39	1991.19	2367.91	2110.94	2057.8	2202.62	2184.34	563.146	1014.97	722.72	541.709	650.141	861.738	617.125	851.195
BGIBMGA001583	32.2114	37.6797	33.4079	40.8391	29.707	34.6479	37.0297	45.2528	17.4576	56.9434	56.1015	46.515	56.8666	77.712	55.1906	54.7187
BGIBMGA001584	534.932	545.597	574.235	596.638	519.044	516.002	605.764	557.763	121.262	240.408	223.976	174.096	236.311	232.359	209.363	214.444
BGIBMGA001585	412.05	409.531	360.659	399.515	379.03	373.1	401.065	369.388	130.241	186.362	153.829	112.02	142.658	164.05	135.523	166.275
BGIBMGA001586	1.70135	1.41257	1.06004	1.11747	1.5172	1.41105	0.930116	1.2106	0	0.420235	0	0.442725	0	0.33575	0.28809	0.278826
BGIBMGA001587	861.44	839.734	730.676	816.355	813.145	806.737	815.294	818.601	223.741	377.945	303.163	213.689	241.887	313.007	229.871	347.306
BGIBMGA001588	0.0439266	0	0	0	0.0957542	0.0572495	0	0	0	0.0795661	0.0932411	0.201178	0	0	0.245458	0.158377
BGIBMGA001589	0.0186468	0	0	0	0	0	0	0.0729756	0.157654	0	0	0.10675	0	0.0809565	0.104197	0.0672309
BGIBMGA001590	4.28944	6.01242	4.51346	6.90766	3.93168	6.07538	4.97256	6.91705	0.815623	3.1453	1.95264	2.9941	3.03177	4.15088	2.42578	3.70799
BGIBMGA001591	4.28067	5.5727	5.1463	5.23808	4.43905	7.55214	5.4773	6.44654	6.88082	8.11103	7.92088	7.64787	5.25955	7.71859	8.0329	9.22573
BGIBMGA001592	0.083825	0.0883348	0.0410361	0.0757043	0.114205	0.0546246	0.0720134	0.0820136	25.5139	12.1089	0.222415	18.8595	0.419108	0.181966	1.67846	9.21801
BGIBMGA001593	477.496	483.724	563.781	659.258	581.058	524.843	613.152	705.574	564.988	205.138	214.461	250.703	237.437	214.596	208.375	324.154
BGIBMGA001594	21.6766	20.0762	14.494	19.0012	23.1533	19.0108	15.8854	23.3171	0.878719	2.94663	2.21572	3.77175	2.93709	2.70737	2.57556	3.17702
BGIBMGA001595	1.93174	2.93215	1.32532	4.43154	3.48862	2.40737	2.01083	3.94554	8848.44	2929.49	3449.29	2227.39	3593.31	2918.69	2550.6	2593.22
BGIBMGA001596	0	0	0	0	0.0461039	0.110259	0	0	0	0.153239	0.0897878	0	0	0	0	0.0762556
BGIBMGA001597	1684.21	1600.62	1736.77	1569.1	2160.79	1815.2	1849.74	1870.84	2.92606	0.658224	1.6529	3.62575	2.24947	1.3523	1.06364	1.9653
BGIBMGA001598	0.11866	0.0833629	0.0580896	0.0535825	0.129332	0.15465	0	0.116096	0	0	0.0629689	0.0339656	0	0	0	0.106957
BGIBMGA001599	20.86	24.292	25.2223	14.1238	19.4746	21.682	24.5853	16.8189	82.3872	69.0337	80.9769	30.426	57.9146	44.4538	58.8322	29.3915
BGIBMGA001600	0.861079	0.403291	0.421537	0.38883	0.72996	0.342908	0.328776	0.397834	0.235932	1.94964	2.58935	0.958522	2.91001	1.1423	2.22761	0.582114
BGIBMGA001601	0.0736851	0.0258831	0.0721443	0.0332734	0.0602339	0.0720253	0.0633022	0.0720928	2.85536	6.97375	0.351918	0.295285	5.28055	1.15967	0.446058	0.26567
BGIBMGA001602	0.69968	0.655397	0.644752	0.569946	0.553262	0.71521	0.330009	0.402682	1.39191	1.88861	1.33957	1.96351	1.09749	1.54863	1.45657	2.17643
BGIBMGA001603	0.0325159	0.0228435	0.031836	0.0293659	0.0708804	0.021189	0	0.0318133	0	0.0294487	0.0690201	0.167534	0.054191	0	0.090848	0.0586178
BGIBMGA001604	0.117845	0	0	0	0	0	0	0	0	0	0	0	0	0	0	0
BGIBMGA001605	108.696	51.5696	52.5207	66.294	64.621	51.5142	72.7637	77.3436	51.7186	89.4938	68.9179	92.1282	112.927	107.253	107.804	61.0758
BGIBMGA001606	0	0	0.112526	0	0.0313163	0	0	0	0	0	0	0	0	0	0	0.0517969
BGIBMGA001607	125.008	58.995	82.5925	93.0757	121.689	84.073	94.4403	114.277	2.68933	6.56825	3.2409	5.24446	6.9976	3.72867	3.91036	4.12867
BGIBMGA001608	50.2534	29.3637	32.9015	37.7226	47.145	32.9739	37.0287	45.7846	0.587013	2.06249	1.35586	1.6376	1.94396	1.83875	1.65533	1.95257
BGIBMGA001609	64.4934	51.7508	63.2409	43.4847	64.6606	57.0972	63.3583	52.0373	10.7242	14.3778	17.0341	9.76249	17.9171	14.438	13.8304	11.0663
BGIBMGA001610	0.836014	0.676316	0.677976	0.640626	0.506222	0.957507	0.754485	0.677492	0.333185	0.841282	0.645298	0.87019	0.619244	0.879905	0.550521	0.593713
BGIBMGA001611	0.121595	0.219662	0.204089	0.21963	0.511187	0.226392	2.08922	0.237934	0.587457	0.346106	0.18436	0.179	27.2708	7.617	0.161776	0.375778
BGIBMGA001612	2.30514	3.82776	1.64141	1.74117	3.47176	4.04214	3.24054	2.21432	7.55952	5.5419	4.18131	5.08668	6.8453	4.64004	4.44978	4.68447
BGIBMGA001613	47.0951	38.1427	41.1915	39.8794	50.2579	39.8026	43.6644	44.209	210.597	33.7922	32.9585	36.6323	102.775	105.295	41.5622	59.2926
BGIBMGA001614	0.554489	0.880714	0.802539	0.849134	0.748876	1.60243	0.890579	1.1086	0.985171	2.27075	0.639668	2.51188	0.763395	1.15134	0.696024	1.86882
BGIBMGA001615	1.68304	1.35131	1.64785	2.27999	1.89992	2.03683	2.37539	2.23477	3.89623	4.24622	1.02072	5.09287	1.80319	3.00111	1.45549	3.5759
BGIBMGA001616	11.2737	13.9818	13.4688	11.0086	12.5538	14.4942	12.8669	10.9704	29.6789	20.4022	29.7833	21.995	14.4477	16.8969	31.7068	23.4419
BGIBMGA001617	0	0	0	0	0	0	0	0	0	0	0	0	0	0	0	0
BGIBMGA001618	0	0	0.669711	0	0	0	0	0.669232	0	0	0	0	0	0	0	0
BGIBMGA001619	0	0	0	0	0	0	0	0	0	0	0	0	0	0	0	0
BGIBMGA001620	0.321723	0.150681	0.0419994	0.116222	0.514296	0.195674	8.91816	0.125908	0.181339	0.1554	0	0.049115	3.28859	1.02431	0	0.463987
BGIBMGA001621	4.99011	3.84498	3.48233	4.51361	5.32193	4.82526	3.46381	4.93478	2.33309	2.3326	2.81485	2.58908	2.88715	3.11163	2.42721	2.39061
BGIBMGA001622	0.129296	0.151391	0.16879	0.194617	1.12739	0.196597	50.0958	0.295172	0.789508	1.24906	0.320193	0.51814	0.574626	0.561347	0.240832	0.582719
BGIBMGA001623	4.31998	4.29724	4.19222	3.90147	4.56265	4.80811	3.80978	3.32894	6.73383	6.40539	8.64236	6.14997	8.85623	10.4151	8.93665	8.89051
BGIBMGA001624	3.08199	3.18277	2.78297	2.96045	3.29388	3.17934	2.68513	2.80229	2.28655	2.31784	2.45036	2.21952	1.8876	2.74233	3.21516	2.59151
BGIBMGA001625	0	0	0	0	0	0	0	0	0	0	0	0	0	0.0740076	0	0
BGIBMGA001626	0	0	0	0	0	0	0	0.0532109	0.0766368	0.098512	0	0	0	0	0.0506508	0
BGIBMGA001627	130.637	153.574	125.146	53.2643	221.257	226.269	136.612	57.3095	887.799	566.049	316.82	144.274	551.176	551.22	380.366	270.522
BGIBMGA001628	4.0816	7.10287	4.39954	7.30473	3.95891	8.24774	5.01843	10.9177	24.2723	14.0402	6.7562	17.1069	8.86182	13.0059	7.46304	17.3488
BGIBMGA001629	2.18759	1.98719	1.59394	2.81188	2.40651	2.17479	2.22025	2.17019	0	0.0552905	0.129586	0.0582495	0.0678296	0.0220874	0.0189521	0.0733706
BGIBMGA001630	1.70908	0.938998	2.96053	2.434	1.43291	1.01377	2.16474	1.60784	0.710142	1.11129	0.627888	0.526843	0.584278	0.8086	0.653005	0.86901
BGIBMGA001631	0.0473415	0	0.0927031	0	0.0257996	0.0617002	0.0406706	0.138955	0.93394	0.300131	0.351714	0.379432	0.157798	0.411072	0.35272	0.896117
BGIBMGA001632	0.923686	1.75384	1.09991	1.6684	1.02036	2.03351	1.13668	2.5402	0.773917	1.31136	0.874352	1.3863	1.33138	2.49285	0.929995	1.66517
BGIBMGA001633	0	0	0	0	0	0	0	0	0	0	0	0	0.636146	0	0	0
BGIBMGA001634	0.12086	0.0679264	0.141999	0.130982	0.0526917	0.18902	0.124596	0.212847	0	0	0.0256544	0.0415142	0	0.0524721	0.0450236	0.0217879
BGIBMGA001635	0.145032	0.0905689	0.0473333	0.160089	0.122948	0.168018	0.06922	0.0945989	0.113538	0.0583785	0.017103	0.0922542	0.0805703	0.0524723	0.0750396	0.145253
BGIBMGA001636	0.103649	0.100823	0.0624502	0.100808	0.13035	0.114303	0.0821943	0.156014	0.292108	0.187744	0.0169239	0.209963	0.106302	0.103846	0.0594031	0.186852
BGIBMGA001637	7.5425	8.83142	6.18401	6.31338	7.65272	7.8721	6.26897	5.9996	3.11072	6.88656	8.39556	5.72218	8.38021	8.98525	7.65267	7.07496
BGIBMGA001638	24.0517	24.2283	25.5191	31.0288	26.0555	25.3184	26.9924	30.2327	498.909	257.074	200.752	172.385	416.397	479.675	279.725	223.626
BGIBMGA001639	235.61	221.923	243.546	268.627	217.11	197.307	262.334	279.196	1.18761	0.484637	0.922887	0.865421	0.824932	0.609847	0.62295	0.759678
BGIBMGA001640	482.67	491.671	515.543	612.8	439.209	399.37	514.931	597.728	5.13793	1.3986	2.00319	1.76814	2.64517	1.58302	1.31836	1.77862
BGIBMGA001641	0	0	0.0377467	0	0	0	0	0	0	0	0.0613759	0.0662127	0	0	0	0.0347504
BGIBMGA001642	0.0191552	0.0269143	0	0.0172995	0	0.024965	0	0.0374825	0.026992	0	0	0.0877284	0	0	0	0
BGIBMGA001643	5.38188	3.5619	2.57494	1.73852	5.14189	4.52301	3.84323	1.85688	3.82052	5.62315	2.99265	7.00025	0.948907	0.823982	2.2978	4.25232
BGIBMGA001644	8.26062	5.58457	5.28086	4.33182	7.53385	5.98347	5.70929	4.30962	1.23957	3.7218	6.14013	3.34509	4.53732	2.60652	4.3355	2.62762
BGIBMGA001645	28.5305	22.0889	26.136	22.6519	28.7775	22.6488	26.742	25.0656	11.5497	22.3913	32.6094	19.6922	29.4848	28.293	34.7883	21.9216
BGIBMGA001646	20.676	14.5338	9.61737	9.86904	18.8949	16.4149	10.1082	12.1674	2.72744	15.6349	12.887	12.3077	12.7987	11.8055	10.9106	10.1112
BGIBMGA001647	165.217	151.916	68.987	105.326	156.243	134.58	85.5795	114.104	41.0844	193.642	128.934	136.313	89.0842	94.937	149.344	94.1714
BGIBMGA001648	9.39851	11.956	13.5896	10.236	11.5741	12.5445	13.3022	10.202	6.33927	7.89607	12.8064	11.5197	5.98644	5.79133	11.5949	10.8763
BGIBMGA001649	0.0256654	0.0360616	0.100515	0	0	0.0334497	0	0	0	0	0	0	0	0.055714	0	0
BGIBMGA001650	3.45602	2.43438	2.64272	2.60238	4.37311	3.10186	3.21189	3.31889	0.154194	0.644173	0.464546	0.678648	1.12461	1.62318	0.798295	1.03565
BGIBMGA001651	0.0380699	0.160472	0.149096	0	0.0414937	0	0.130822	0.148989	0.858323	0	0	0.741011	0	0	0	0.137261
BGIBMGA001652	0	0	0	0	0	0.0211139	0	0	0	0	0	0	0	0	0	0.0584099
BGIBMGA001653	1.0383	1.10328	0.559125	0.586071	0.799249	1.14178	0.379098	0.799993	0.896146	1.1872	1.28105	1.57519	2.63891	2.49341	1.60762	2.58541
BGIBMGA001654	2.33132	1.78673	1.42949	1.36111	2.02766	2.42459	1.69936	2.21183	0.464563	0.682477	0.749788	1.10546	0.706433	1.12462	0.614078	1.06131
BGIBMGA001655	9.11463	8.64215	7.85491	11.2707	9.18138	8.5971	8.15577	12.6897	3.26586	5.69162	3.21666	4.66939	5.57106	7.20806	3.65281	6.46808
BGIBMGA001656	6.57719	8.76682	7.27507	8.54077	7.14933	8.75739	7.60514	9.56563	5.66103	8.50047	8.33893	8.24303	8.82848	8.45082	9.30407	8.20374
BGIBMGA001657	0.779339	0.726869	0.71042	0.734177	0.710298	0.871236	0.600262	0.782218	0.35975	0.602385	0.420698	0.546161	0.694211	0.969854	0.600673	0.714586
BGIBMGA001658	1.80835	2.34025	1.81713	2.49272	1.73757	2.69794	1.59442	2.8867	3.75522	4.18062	2.07077	1.96153	2.69655	3.82222	3.32397	3.8605
BGIBMGA001659	0.659871	0.784522	0.795167	1.00852	0.442594	0.595391	0.784923	0.893923	0.429157	1.10331	0.754212	1.16236	0.338381	0.661124	0.850915	1.28108
BGIBMGA001660	1.61084	1.9294	1.39617	1.71712	1.49667	3.47606	1.54266	2.27361	6.62355	3.63527	3.69952	3.02354	4.40102	5.84707	3.44309	4.14166
BGIBMGA001661	4.70964	6.7497	6.82452	7.48596	5.03054	6.75188	5.09797	7.92553	14.0693	8.18955	5.49832	5.66201	4.86643	8.48559	6.05292	5.85829
BGIBMGA001662	10.0987	11.6555	10.4996	10.8141	10.6924	12.2215	11.9807	13.4092	6.43751	8.5799	7.80884	9.14002	8.17479	10.1259	6.40442	9.10266
BGIBMGA001663	0.434194	0.610071	0.554498	0.681966	0.329212	0.836525	0.551409	0.554101	0.638434	0.923252	0.761358	0.864588	0.880937	1.2294	0.703257	1.08903
BGIBMGA001664	0.386391	0.223549	0.200283	0.164216	0.346822	0.133301	0.390524	0.20014	1.79356	3.52002	0.458333	0.67662	4.50771	1.01146	0.719706	0.798999
BGIBMGA001665	0	0	0	0	0.0578974	0	0	0.103944	0.898233	0.288656	0.225511	0.486567	0.531179	0.230624	0.197887	0.287285
BGIBMGA001666	6.61921	7.85975	7.88864	7.81354	7.22112	8.11284	7.72447	8.08483	5.04408	6.09923	8.58988	7.43291	6.89599	6.0452	7.63935	7.31714
BGIBMGA001667	0	0	0	0	0	0	0	8.32018	0	0	0	0	0	0	0	0
BGIBMGA001668	2.17325	1.69642	2.36423	1.74463	2.10551	3.14711	1.45213	1.18127	3.06238	3.28042	2.05025	3.31774	2.01219	4.97974	2.02399	3.04718
BGIBMGA001669	12.1709	15.4403	17.0974	17.8736	13.7653	12.9887	16.9112	18.1552	31.6658	11.3423	11.3822	11.8551	14.1693	13.4016	12.3863	11.8608
BGIBMGA001670	9.35843	8.04876	8.74954	10.1443	8.36979	9.12744	8.84346	10.4585	2.03775	5.70925	6.54014	6.08575	6.17771	5.74025	6.95935	5.45868
BGIBMGA001671	0.0774313	0.108796	0.151624	0.0932399	0.0281317	0.100916	0.088694	0	0.872881	0.561018	0	0.531938	0	0	0	0.651413
BGIBMGA001672	0.525861	0.461793	0.32179	0.712375	0.429865	0.214173	0.564703	0.771746	0.0926253	0.119064	0	0.225785	0	0	0.122436	0.118499
BGIBMGA001673	2.00138	3.11773	2.04473	5.18672	1.47006	3.51567	1.71937	4.42708	0.613085	0.315234	0.277059	0.498156	0.725108	0.283341	0.567281	0.470605
BGIBMGA001674	1.99864	1.04305	1.45366	0.928293	2.42734	1.78616	1.37361	1.6761	0	2.27556	1.33333	2.9422	2.28406	0.6198	0.957274	2.67653
BGIBMGA001675	0.5792	0.495365	0.353403	0.428327	0.663312	0.65641	0.421866	0.435279	0.360768	1.21258	1.07354	1.98229	0.699489	0.724324	1.09838	1.3695
BGIBMGA001676	0.0130903	0	0.0256331	0.0709327	0.0428026	0.0682421	0.0449829	0	17.4497	9.88746	0.194503	15.4675	0.654486	0.284161	1.70677	10.0765
BGIBMGA001677	2.89338	3.28084	3.03168	2.93399	3.59621	3.29131	3.16161	3.42683	8.58344	9.14861	4.17525	12.1616	4.48372	3.93934	4.51474	9.95163
BGIBMGA001678	0.016258	0.0228435	0.031836	0.0880976	0.0177201	0.063567	0	0.159066	0	0	0.0345101	0	0.054191	0.0352925	0.0302827	0.0293089
BGIBMGA001679	39.0021	45.4295	39.4642	33.2596	48.1988	43.4619	39.8589	37.7337	11.4412	21.01	30.1607	25.3993	24.6472	24.5497	33.4877	20.9103
BGIBMGA001680	2.36815	2.358	1.67964	1.31355	3.15019	2.64896	2.30678	1.64195	4.51942	3.81667	3.52269	2.58336	4.59936	4.53356	2.91751	4.60532
BGIBMGA001681	3.96302	5.07849	5.10168	5.56747	5.03933	5.69106	5.29603	3.41066	9.30729	5.68288	5.64703	5.6299	5.87089	8.76216	7.34748	6.21818
BGIBMGA001682	5.31845	7.47277	7.0765	5.66533	7.02299	7.99792	7.08785	5.20352	5.76488	5.68131	5.06568	4.76226	5.90914	6.8087	6.92173	5.4085
BGIBMGA001683	228.847	251.325	358.239	378.692	218.856	240.066	366.566	382.491	8.05123	8.25329	13.2539	16.203	8.35717	6.98654	15.2901	14.2117
BGIBMGA001684	5.83998	4.34167	5.09542	4.64666	5.49502	3.64184	4.85196	3.81883	18.0419	6.82897	8.09681	8.10855	7.53992	5.61654	8.72975	7.22299
BGIBMGA001685	4.8779	4.96131	5.59564	5.98337	5.47529	5.24245	6.37965	6.76696	7.33521	6.52775	7.99738	5.85595	7.28014	6.55877	7.42455	5.87333
BGIBMGA001686	4.06783	5.38583	4.8406	3.05204	5.9343	5.87255	5.51078	2.78595	18.7395	7.90669	12.022	9.0822	7.71813	8.79641	12.9973	10.2666
BGIBMGA001687	0	0	0	0	0	0	0	0	7.80987	10.0391	0.367641	10.9069	1.15461	0.375977	0.645212	7.49358
BGIBMGA001688	0.0834423	0.058621	0.122546	0.0376793	0.0227367	0.0543752	0.107527	0	0.293951	0.113357	0.0885597	0.191078	0	0	0.0777113	0.112819
BGIBMGA001689	0.743901	1.02251	0.61751	0.817885	0.872494	1.14868	0.639078	1.06009	1.16219	1.47928	0.995485	1.48129	1.32064	1.22869	0.903663	1.41395
BGIBMGA001690	1.76588	2.7373	2.38708	2.61343	2.25996	2.67268	2.42728	3.00958	0.96323	1.09372	0.967319	1.25226	1.21518	1.53334	0.912486	1.3966
BGIBMGA001691	0	0	0	0.0271891	0.0164066	0	0	0	0.0636337	0.0272658	0.0319519	0.0861749	0.0501739	0.0326763	0.0420568	0.0407045
BGIBMGA001692	2.38953	1.58272	1.78631	2.1547	2.08515	1.87723	1.94812	2.2331	0.582874	1.47843	1.57574	1.535	2.32665	1.81991	1.70603	1.57128
BGIBMGA001693	5.46915	4.41997	5.95544	5.61125	5.64802	4.52513	5.92078	4.64857	6.54794	3.45191	4.26684	4.78243	3.3501	2.55014	5.08136	3.92967
BGIBMGA001694	1.66993	1.58045	1.40628	1.25028	1.93328	1.7028	1.57586	1.55766	1.75571	1.39486	3.65489	1.8823	2.24956	2.4981	2.7398	2.27734
BGIBMGA001695	57.9489	69.2886	59.8138	74.1961	58.6252	63.1773	57.4781	68.7874	11.1747	12.1501	9.3481	9.97713	20.5301	30.4833	24.9446	11.2872
BGIBMGA001696	0.00455034	0.00319677	0	0.00410952	0.00247979	0.0118609	0.00390916	0.00445201	0	0.00824223	0.00482941	0.00521	0	0.00987781	0.00423782	0.00410155
BGIBMGA001697	6.9591	8.5244	5.59063	8.54105	9.52982	7.907	6.13179	7.50704	38.722	21.1705	9.46908	22.678	12.1928	15.6877	11.9652	20.1049
BGIBMGA001698	9.19506	10.0577	7.06548	11.4052	9.54628	9.82226	7.09945	12.128	56.8302	25.9318	11.1796	25.6871	19.0101	19.9605	16.9644	22.5039
BGIBMGA001699	5.15521	5.51364	4.1999	4.37783	6.50988	5.01402	4.79235	3.76403	18.215	11.3065	7.83957	14.7013	5.96287	7.6415	9.19024	12.3278
BGIBMGA001700	10.0978	11.1693	16.4076	9.5076	14.6355	14.4205	13.6584	12.1918	78.7136	18.4851	22.3462	20.9093	19.3354	20.2877	29.8134	27.6928
BGIBMGA001701	0	0	0	0	0	0	0	0	0	0	0	0	0	0	0	0
BGIBMGA001702	7.27613	3.96158	9.43928	8.87118	9.814	6.63808	7.81357	9.43254	0	0	0	0.104137	0	0	0	0
BGIBMGA001703	0.189915	0.148246	0.165283	0.343033	0.206995	0.30252	0.290052	0.309685	7.43371	1.24223	1.52291	0.797304	5.87306	4.09974	3.39986	1.31241
BGIBMGA001704	5.43971	5.65773	4.88907	5.10463	6.23001	5.89875	5.4034	5.2598	10.5397	4.65717	5.36739	3.72238	6.76395	5.81196	6.45137	3.90724
BGIBMGA001705	1.05879	1.59786	1.30541	1.13329	1.0899	1.07327	0.808529	1.18938	4.42063	1.45613	1.41506	2.06536	1.96064	2.55377	1.78953	2.22684
BGIBMGA001706	2.04997	2.07111	2.42765	2.62719	2.13858	3.00252	2.36492	2.55962	5.47471	2.7407	1.8856	1.82184	2.73319	3.72956	2.40011	2.46372
BGIBMGA001707	5.83752	7.15104	8.89362	11.678	5.28511	5.30996	8.03313	9.27936	2.55997	3.02453	2.26839	2.66128	1.73649	2.4938	2.06516	3.6122
BGIBMGA001708	41.869	52.9507	65.4662	94.4056	45.7107	44.0968	69.0213	73.1602	92.6909	39.6633	23.7045	31.6251	41.7156	40.5046	29.4406	30.1663
BGIBMGA001709	2.6341	3.15749	2.78857	3.88061	2.86203	3.56176	3.54998	4.33288	5.38207	7.69366	6.30768	7.12521	10.2342	12.0615	8.01885	10.996
BGIBMGA001710	2.56242	4.66626	2.87196	3.94324	2.85718	4.46012	2.66479	4.15642	11.8537	13.1303	2.23648	17.169	3.48384	3.54972	3.84654	10.7431
BGIBMGA001711	23.336	30.967	35.0578	38.9725	27.386	28	34.4206	31.5295	65.5056	46.5188	40.8855	56.6188	32.6156	37.792	44.6739	54.8118
BGIBMGA001712	14.93	14.8454	17.4307	22.7705	14.3392	13.3609	15.7799	19.8144	5.30933	4.57832	6.33159	5.6442	6.80274	5.52091	7.77838	6.02827
BGIBMGA001713	6.57418	5.06869	5.50939	5.88697	6.4671	6.66208	6.36576	5.94153	129.772	282.514	248.051	230.633	358.965	631.738	306.314	361.522
BGIBMGA001714	0	0	0	0	0	0.0241056	0.0317792	0	0	0.301521	0.588905	0.232949	0.184951	0.281053	0.241157	0.300089
BGIBMGA001715	2.41623	2.0541	2.58439	2.89732	2.08027	2.68598	2.40719	2.22496	1.43058	2.44576	1.85328	2.12719	2.80867	2.60052	2.77976	2.54396
BGIBMGA001716	22.8053	29.0389	39.0748	42.4792	35.7309	43.6544	35.5102	32.0742	28.1185	38.7265	33.2804	40.799	54.6355	30.9408	27.8762	39.8273
BGIBMGA001717	11.6874	8.1952	4.47298	4.00575	14.3217	8.32423	7.08744	3.36319	12.2502	7.57215	12.004	5.82751	8.72268	9.05068	13.7556	6.27683
BGIBMGA001718	1.5482	0.962845	1.24248	1.00855	1.35548	1.38928	1.26463	1.04294	3.14722	1.42514	1.88557	1.33674	2.11493	1.37738	2.12734	1.64715
BGIBMGA001719	1.20441	1.40051	1.0979	1.3878	1.13167	1.24494	0.927663	1.05648	2.16535	0.601822	1.14604	1.18881	1.17668	0.946637	1.23773	1.16049
BGIBMGA001720	3.91225	4.14933	3.80573	4.14871	3.68638	4.17776	4.09823	5.18593	0.889168	2.46882	2.83956	2.67319	2.566	3.1505	2.32717	2.86661
BGIBMGA001721	0.0243653	0	0.0238559	0	0.0265566	0.0158777	0.0627962	0	0.927012	1.16955	0.0517193	1.53437	0.243644	0.0264459	0.204227	1.20792
BGIBMGA001722	3.234	3.61329	2.63229	2.99108	3.33374	3.26272	3.16325	3.71688	1.0981	2.68192	2.60527	2.86635	3.01958	2.77006	1.85068	1.82629
BGIBMGA001723	12.1759	9.89713	9.33997	9.92395	11.9767	10.0721	10.5812	12.7201	12.4213	8.74897	11.7905	7.16636	11.2027	11.7084	13.0452	7.619
BGIBMGA001724	2.5292	1.82487	2.83326	3.04557	3.5017	3.10328	3.8954	3.2548	0	0.0206362	0	0.0260888	0	0	0	0
BGIBMGA001725	12.187	8.6803	8.33599	8.08774	10.9065	8.84661	8.34011	8.35543	2.88959	6.58248	7.41076	5.64687	7.22451	5.88835	4.78657	4.86663
BGIBMGA001726	15.0317	10.7673	10.9659	9.73481	14.0431	12.1002	10.2368	10.7933	6.58586	9.41907	8.1332	7.64123	12.3505	9.14022	8.11725	7.43876
BGIBMGA001727	0.0179156	0	0	0	0.0195268	0	0.0615645	0.0701138	0.0504906	0.0649026	0	0.0615384	0	0	0	0
BGIBMGA001728	0.0376941	0.0953328	0.103337	0.0272339	0.0493009	0.029476	0.0906714	0.0295036	0.148724	0.191175	0.0960139	0.164002	0.0753851	0.0981908	0.196589	0.163087
BGIBMGA001729	0	0	0	0	0	0	0	0	0	0	0	0	0	0	0.0983739	0.0476053
BGIBMGA001730	262.866	307.78	294.192	319.165	295.374	324.333	331.983	291.517	0.784847	0.312271	0.436313	0.584576	0.596735	0.546962	0.432268	0.358601
BGIBMGA001731	51.9165	41.223	47.7574	40.9989	56.5856	50.8258	41.4893	42.9982	213.346	84.4161	51.2563	55.2956	104.634	117.155	64.0929	77.7032
BGIBMGA001732	30.9223	19.2131	10.8932	17.7383	25.8448	18.2671	11.2668	21.2235	7.09435	27.2455	19.5263	17.7915	44.0249	36.8348	20.2024	29.4132
BGIBMGA001733	39.5282	43.5179	49.2015	43.9854	47.7248	44.2007	53.0162	43.9391	63.9378	36.6761	58.1005	49.115	39.3588	34.3733	62.8098	50.1117
BGIBMGA001734	23.2617	21.1747	18.611	17.2618	28.387	25.3212	19.5779	22.9132	20.7179	21.0199	17.7221	18.2169	29.2291	35.9058	16.4314	34.362
BGIBMGA001735	31.95	22.5287	19.6522	11.8986	35.4819	26.3133	24.3841	10.6698	13.7889	20.2607	19.9265	25.9177	12.3295	10.0772	15.4542	17.2421
BGIBMGA001736	0.931349	1.5841	1.01746	1.25726	0.983053	1.89102	1.0612	1.64979	5.27717	3.08986	2.16422	2.67153	2.54885	3.06456	2.41041	3.57005
BGIBMGA001737	3.39596	3.01062	2.69163	2.99395	3.70138	5.32169	4.65402	3.55991	1.59511	3.58823	4.89146	3.61054	3.50363	4.30028	5.27121	4.81018
BGIBMGA001738	2.84203	2.12724	2.13246	1.70314	3.18448	2.73474	2.32747	2.78062	3.55564	4.61867	2.5371	5.97587	2.43466	2.39282	2.17684	3.80667
BGIBMGA001739	16.698	12.9552	12.2769	10.8478	15.8463	14.2791	12.514	11.5753	2.40677	8.95428	9.41739	7.63954	14.4409	11.9369	9.10439	8.59885
BGIBMGA001740	2.50527	3.60289	2.7126	2.39566	3.34094	4.34068	2.63334	2.76833	3.98708	3.73709	2.81532	4.15082	3.92967	4.03081	3.95272	4.94142
BGIBMGA001741	4.0087	6.01307	4.52599	4.76191	4.2905	6.21297	4.28153	5.05277	19.5925	6.57427	4.79116	6.36789	7.52354	8.31004	7.29859	8.13813
BGIBMGA001742	63.3182	63.0532	57.5047	64.8574	67.7081	64.4405	58.2194	68.8112	8.59924	14.9623	5.86849	5.5782	13.9353	4.72073	5.46361	5.34871
BGIBMGA001743	0.28971	0.281812	0.283652	0.241518	0.279331	0.421146	0.229742	0.392469	0.188417	0.565131	0.567651	0.472048	0.519971	0.653086	0.581134	0.341486
BGIBMGA001744	1.82434	2.62794	1.75618	2.5614	2.34766	2.90715	2.02824	2.68488	3.06759	1.84664	1.74098	1.50956	2.3506	2.11324	2.29871	1.79641
BGIBMGA001745	0.898403	0.940022	0.973193	1.93347	0.937532	0.89685	0.952446	1.60836	0.215483	0.761722	0.405745	0.459606	1.01942	0.539427	0.569667	0.964861
BGIBMGA001746	519.701	439.59	446.329	423.629	598.276	481.808	511.134	547.541	1.16342	0.465269	0.58418	0.672232	0.580979	0.438112	0.44427	0.529212
BGIBMGA001747	0	0	0	0.103146	0.0311206	0.0372127	0	0.0558714	1.2875	0.568906	0.606076	0.784607	0.761374	0.247927	0.47865	0.308839
BGIBMGA001748	45.7937	40.7412	45.7033	33.5967	44.9835	39.2485	41.1965	36.2446	88.6807	36.3654	39.1192	28.8404	48.7389	52.5544	46.5124	45.1569
BGIBMGA001749	0.869936	0.20372	0.851745	0.261886	0.474087	0.566894	0.249118	0.567425	2.86031	2.62625	0.923288	0.996049	0.966556	1.5737	1.08025	0.522757
BGIBMGA001750	3.72889	5.46486	4.3279	3.63527	3.99695	6.35643	4.11569	4.66307	2.29665	5.79259	7.94135	4.91977	6.1734	6.4596	6.94556	5.78734
BGIBMGA001751	387.25	352.828	388.128	389.205	441.961	396.34	411.308	464.611	10.5575	58.6972	73.0522	43.1707	57.4583	65.6509	78.7962	36.9508
BGIBMGA001752	115.536	100.954	109.517	105.788	128.107	117.105	122.626	124.469	2.25491	1.30435	0.169836	1.8322	0.266693	0.173687	0	0.721197
BGIBMGA001753	0	0	0.0572237	0.0879729	0	0	0.0167368	0.0953047	0	0	0	0.0111531	0.0649371	0	0	0.0175605
BGIBMGA001754	11.5007	10.3821	10.424	11.8576	10.0778	9.20303	10.8699	10.3971	1.14757	7.30371	7.08331	5.42412	5.2304	5.75632	3.94026	8.36118
BGIBMGA001755	0.798686	1.48131	1.03222	1.41377	1.5147	0.832742	1.45463	2.09423	1379.21	555.531	414.239	310.371	659.422	640.422	447.905	373.808
BGIBMGA001756	1.0152	1.33133	1.65662	1.16135	0.95897	1.36722	1.04658	0.927047	10.586	3.80035	3.30422	5.81187	2.4815	6.68481	5.23163	7.56461
BGIBMGA001757	0	0.0271992	0	0	0	0	0	0.0378792	16.3121	10.9049	0.123271	16.202	0.451667	0	1.3341	9.2827
BGIBMGA001758	2.98701	4.32038	1.97837	1.74553	3.01626	3.09147	2.86801	4.72751	0.866572	4.13744	3.6364	3.82239	4.24606	5.91202	2.78186	5.464
BGIBMGA001759	0.013242	0.0186059	0	0	0.0432988	0.0172583	0.0227522	0.0777352	0.186596	0	0	0.0151617	0	0	0	0
BGIBMGA001760	0	0	0	0	0	0	0	0	0.567284	0.182302	0	0	0	0.218478	0.37493	0
BGIBMGA001761	0.0631585	0.0295806	0	0	0	0.0274382	0.0361726	0	0.0593321	0.0381339	0	0.0723145	0	0	0.0392138	0
BGIBMGA001762	2990.4	2566.45	3005.03	3410.05	3329.4	3064.26	3073.23	3772.64	36.5643	13.9018	10.9577	11.4551	14.6181	16.2637	15.8271	10.0474
BGIBMGA001763	3.96815	3.97075	3.3834	3.78209	3.44725	3.22515	3.4719	4.8136	1.11419	3.73971	4.75543	4.77812	4.88067	4.16395	3.62742	5.14738
BGIBMGA001764	57.4704	43.598	46.1025	50.3763	52.3746	40.283	47.2978	44.652	4.08317	22.5255	29.9849	29.7214	35.012	28.568	21.3643	31.1248
BGIBMGA001765	32.8307	27.0118	24.6708	26.5494	28.5772	25.1848	24.1092	25.2639	5.43795	12.7982	13.251	15.4162	17.876	17.0625	12.7642	17.0088
BGIBMGA001766	25.0749	25.705	28.3354	24.6806	30.7321	25.0556	27.2422	25.4027	19.633	6.8522	8.68807	7.12423	9.85315	9.10942	9.5105	9.05562
BGIBMGA001767	208.337	188.592	186.089	187.611	229.759	194.126	191.167	210.069	23.3774	28.5259	18.5006	21.8168	32.257	36.6657	22.0562	25.7898
BGIBMGA001768	23.4512	15.8957	15.6918	17.6672	22.2207	16.4339	20.8554	16.603	2.65693	14.5152	17.26	14.0326	18.8545	18.6746	16.9017	11.6845
BGIBMGA001769	6.923	5.50554	5.67721	5.39541	6.77957	6.1602	6.18901	5.53562	1.43607	4.9014	6.48974	4.42603	7.20385	5.1493	5.62931	3.95952
BGIBMGA001770	9.33433	6.93317	8.31058	7.49913	9.26184	9.03907	8.42355	8.3171	3.5416	7.40503	8.36709	6.96838	10.3817	8.25982	9.07249	6.67016
BGIBMGA001771	6.26836	6.29957	6.40774	7.59931	7.08685	8.58495	5.80494	6.56948	6.3477	6.92795	8.84031	6.03361	9.91564	8.4411	9.49885	5.43943
BGIBMGA001772	18.1369	17.0003	17.1175	18.4574	18.8355	19.5351	18.1677	18.2898	46.3599	19.299	19.8745	16.4687	27.4154	21.5517	26.4756	16.7773
BGIBMGA001773	1.04622	1.225	1.09263	1.10234	1.04528	1.38626	0.719036	1.53541	7.76437	1.98981	1.11038	2.51556	2.32483	1.93044	2.04616	1.91749
BGIBMGA001774	0	0	0	0	0	1.05169	0	0	0	0	0	0	0	0	0	0
BGIBMGA001775	0.142765	0.541606	0.419341	0.33523	0.233407	0.539592	0.441535	0.474913	0.764461	0.232737	0.696997	0.326924	0.475865	0.898747	0.558432	0.566212
BGIBMGA001776	2.77243	2.82734	2.5977	2.71923	2.65216	4.03097	2.54183	2.93127	2.18438	4.30634	2.91872	2.47462	3.7138	4.16592	3.74114	2.92892
BGIBMGA001777	2.13069	2.50829	2.04855	1.94161	1.83065	2.50174	1.83046	2.40392	0.838511	1.65155	1.3446	1.16484	2.1434	2.2918	1.3229	1.48799
BGIBMGA001778	0.756362	1.27529	1.00714	0.874352	0.560582	1.5378	0.623792	0.828819	1.62003	1.37003	1.02752	1.00457	1.41182	1.31352	1.18341	1.1999
BGIBMGA001779	0.68453	1.06635	0.932474	1.23643	0.681215	1.4158	0.715915	1.36859	2.13887	2.10247	1.61096	2.23203	1.88486	2.93963	3.04898	4.48007
BGIBMGA001780	0	0	0	0.0196473	0	0.0567061	0.0186894	0.0212847	0.76638	0.0591081	0.092356	0.199269	0.290052	0.212512	0.162085	0.156873
BGIBMGA001781	0.636179	0.743895	0.459842	0.724934	0.656165	0.929296	0.447499	0.885608	0.264725	1.02086	0.806609	0.743071	1.11007	1.62199	0.755518	1.3239
BGIBMGA001782	3.35553	4.16006	3.86513	7.48701	4.94812	6.94577	5.76541	10.0422	6.11905	10.0108	7.12264	5.87596	9.8688	20.1385	8.0884	12.4541
BGIBMGA001783	1.10212	1.59851	0.696179	1.66962	1.22062	2.40944	0.885739	2.08705	4.3585	2.99449	1.39611	2.27956	3.25883	5.82682	2.1853	3.30073
BGIBMGA001784	0.994439	1.52176	1.52313	1.51166	1.20192	2.42529	1.26878	1.92663	0.499469	1.87261	1.25397	2.04046	2.00192	2.11596	1.06368	2.36071
BGIBMGA001785	3.41992	4.5764	4.78345	3.23569	2.13	5.73067	1.67887	5.0987	2.29481	2.65485	2.41978	2.79693	3.25694	5.3028	2.4267	5.57808
BGIBMGA001786	4.88955	7.8645	6.42507	6.85621	5.6799	6.4564	4.97436	6.42048	13.4173	10.9543	7.78413	11.4914	7.72003	9.35721	8.50828	11.3662
BGIBMGA001787	10.6362	9.66417	9.52121	8.98373	11.6369	10.1128	9.88589	9.03869	13.9029	9.94485	11.224	10.0209	12.6279	12.6439	13.3963	11.249
BGIBMGA001788	0.389727	0.395483	0.211987	0.391079	0.424776	0.395057	0.297609	0.254203	3.47809	2.5884	1.05705	3.66896	0.938192	1.73902	1.65348	3.08353
BGIBMGA001789	1.8195	1.93591	1.57491	2.10762	2.07654	2.19092	1.80098	1.96078	0.650264	0.835876	0.685676	1.05673	1.3404	1.31658	0.994617	1.44989
BGIBMGA001790	31.4045	27.4664	28.7547	35.0281	29.7406	23.9785	32.4392	38.8596	4.9486	17.5916	15.5355	18.4856	22.1682	16.5287	13.4299	17.7322
BGIBMGA001791	1.28485	0.869217	0.838655	0.859538	1.34853	0.868281	0.981157	0.838056	5.90092	0.94816	0.909097	0.708313	0.793084	1.23961	0.531823	0.514722
BGIBMGA001792	10.3092	8.15332	8.58264	10.7043	10.9	11.1833	8.27321	10.0261	17.2236	11.4054	7.338	8.90582	9.46518	8.84444	11.6134	14.6899
BGIBMGA001793	1.17476	1.21963	1.0863	0.825189	42.4102	1.2929	709.141	0.715169	3.01648	12.0817	1.13598	0.642644	1.6533	1.64343	0.753699	65.0634
BGIBMGA001794	39.0657	31.6584	38.7853	42.1822	40.4646	31.2762	39.8457	40.7281	12.124	25.4022	36.4478	29.8589	35.0955	35.6829	28.5765	42.6477
BGIBMGA001795	28.2206	32.4608	22.5347	29.4298	27.7331	37.1567	23.2504	44.7543	1.34456	5.44691	5.30899	4.25415	5.30078	7.37514	5.78965	7.94913
BGIBMGA001796	0.467989	0.59493	0.610937	0.442778	0.582945	0.522797	0.30632	0.392465	11.8074	5.24759	1.75024	7.24649	1.85702	2.22531	2.90564	5.42355
BGIBMGA001797	8.71287	9.66913	9.3611	8.04288	9.41241	9.82299	10.3997	9.46757	3.80277	5.44688	9.98372	7.74682	6.48941	7.82493	8.43759	8.16628
BGIBMGA001798	0.376168	0.31406	0.245535	0.334802	0.350578	0.51868	0.749362	0.362705	0.276557	0.266623	0.173582	0.205987	0.599663	0.402372	0.294482	0.255529
BGIBMGA001799	8.7818	8.90312	7.73269	10.1768	8.77921	10.5086	8.21861	10.7663	15.6924	11.4625	7.27743	9.5914	11.2074	12.7328	9.32505	10.9762
BGIBMGA001800	1632.45	1691.93	1577.63	1154.16	1897.64	1779.47	1706.62	1164.9	9376.42	3800.6	3753.14	2346.23	4544.71	4322.23	3905.86	3608.62
BGIBMGA001801	9.48533	12.6875	12.0154	7.30807	12.5141	12.0829	12.4533	6.65878	20.4266	18.1033	26.8455	24.8501	9.37776	11.0805	26.4267	19.9012
BGIBMGA001802	3.72488	4.21911	3.108	4.45524	3.81831	5.15282	3.30443	4.72862	1.34998	4.46781	3.67257	4.1912	4.93295	4.8888	3.00962	4.51104
BGIBMGA001803	97.4444	83.6216	99.6576	116.718	81.0076	66.8127	102.363	104.268	30.4877	16.4195	7.00488	14.4408	18.2527	23.4835	7.20328	13.5343
BGIBMGA001804	2.91507	2.92699	2.41657	2.27253	2.76134	3.66928	2.5929	3.00006	0.687844	1.95516	2.24012	2.027	2.56662	2.30583	1.97211	1.97067
BGIBMGA001805	28.0896	31.8858	34.0658	24.1874	35.2704	34.2145	33.1897	20.0815	72.3992	34.7194	47.7488	33.8294	37.6829	41.8965	46.0927	45.3267
BGIBMGA001806	14.7617	15.7665	16.2143	12.1713	16.0271	14.2525	17.514	11.7889	12.4726	14.895	25.1521	13.8614	14.7516	14.8756	21.9115	14.361
BGIBMGA001807	0.699799	0.556564	0.542962	0.31004	0.518084	0.636713	0.612534	0.335879	4.61422	1.91332	0.784757	2.43398	0.924225	1.3758	1.2051	1.83283
BGIBMGA001808	55.9569	49.2024	51.3079	53.4619	60.786	51.7973	54.4467	51.0813	2.39833	10.2763	13.8172	11.0257	9.92792	16.1237	11.485	12.0039
BGIBMGA001809	5.68117	3.80728	3.35793	4.37418	5.59287	3.00265	3.39621	4.53381	1.2912	2.37109	1.22259	2.00838	2.74884	2.89844	2.04812	2.26544
BGIBMGA001810	2.4232	1.70238	2.45959	2.36914	2.26555	2.28894	2.38733	2.17508	0.657856	3.08052	2.68978	2.50722	2.33418	2.31643	2.71226	2.4447
BGIBMGA001811	18.131	14.3276	16.0962	18.8137	16.0111	14.1452	16.6676	18.192	3.50927	7.71129	6.28634	6.83955	7.57182	6.59324	7.6319	6.49162
BGIBMGA001812	4.51711	5.48136	4.82472	4.63581	5.25904	5.61956	4.80667	4.8715	6.14817	7.43822	10.6779	9.13908	7.35712	8.7471	10.565	10.0402
BGIBMGA001813	6.90287	6.80693	5.25937	5.57673	6.29253	6.77192	7.37501	5.30473	7.85234	8.45689	11.1358	10.1453	10.3748	8.00997	11.1744	11.3581
BGIBMGA001814	3.39122	3.42281	3.10282	3.59766	3.66393	3.27141	3.43498	4.04238	0.709494	2.76286	2.78191	2.97572	3.38121	2.29849	2.45493	2.28255
BGIBMGA001815	0.162001	0.0910486	0.380671	0.117045	0.17657	0	0.111339	0.1902	1.73492	0.645565	0.137549	1.2242	0.107996	0.351668	0.422447	0.525681
BGIBMGA001816	1.28237	1.01352	1.0463	1.73721	1.2521	1.81059	0.734448	1.09783	8.43274	7.83949	7.25875	7.98373	7.03493	12.3529	9.30554	9.68058
BGIBMGA001817	2.8152	2.29005	2.20829	2.45326	2.79025	2.54258	2.00835	2.75436	0.97434	1.19282	1.93948	1.40431	2.05781	1.67968	1.97788	1.55814
BGIBMGA001818	4.15011	4.26708	3.3393	3.65537	4.19923	5.34367	3.45454	4.12995	0.934496	3.32247	2.92152	2.85647	3.36837	3.69043	3.17637	3.59135
BGIBMGA001819	0.339798	0.42439	0.295727	0.272782	0.164603	0.295239	0.259482	0.221637	0.106404	0.478715	0.0801416	0.129686	0.125846	0.245876	0.351622	0.0680631
BGIBMGA001820	0.0255938	0	0	0.0462288	0.0139478	0.0333564	0	0	0	0.0231796	0	0.0439562	0	0.0555587	0.11918	0.161487
BGIBMGA001821	0.0485994	0.0682854	0	0.0877825	0.10594	0	0.417513	0	0.547861	0.616212	0	0.0556448	36.7721	11.9214	0	0.262837
BGIBMGA001822	0	0	0	0	0	0	0	0	0	0	0	0	0	0	0	0
BGIBMGA001823	5.77882	4.41066	2.65436	5.54114	6.45405	6.04382	3.30969	5.44454	7.43934	12.0182	9.08626	11.8445	13.3169	14.0933	9.70074	15.0478
BGIBMGA001824	0	0.0317771	0.0442864	0	0	0.0294756	0	0	0.637378	0.0819311	0	0.207158	0	0.0490947	0	0.0407711
BGIBMGA001825	13.0695	18.0961	16.7718	13.6369	15.0747	15.5452	17.7685	12.5388	56.5014	15.744	37.3037	26.369	15.4375	15.4251	36.752	24.7047
BGIBMGA001826	3.90849	2.51702	6.05903	2.64738	3.37249	4.45719	3.07793	3.18669	0.917923	0	0.345682	0	0	1.41408	0	0
BGIBMGA001827	2.84033	2.88495	1.44073	1.94705	2.48035	2.5645	2.05792	1.94192	0.578656	3.34723	0.108959	7.69922	0.741421	0.37143	0.478057	3.42387
BGIBMGA001828	128.772	141.632	110.617	106.925	164.24	171.923	140.421	122.153	623.105	406.679	465.094	372.663	412.618	528.453	452.581	497.555
BGIBMGA001829	27.8471	29.846	30.0853	24.9654	37.0117	34.2073	30.7476	21.5229	66.753	27.513	44.9036	27.9193	30.455	30.0039	52.7361	34.6739
BGIBMGA001830	98.0628	71.1611	74.0335	65.9419	120.832	85.7167	80.5909	61.8047	26.8596	59.4224	76.323	48.564	70.7546	70.6157	80.1776	45.2959
BGIBMGA001831	0.0609096	0.085582	0	0.110018	0	0.0793835	0	0.238374	12.8744	10.3709	0.25858	15.6914	0.203024	0	0.90762	7.6863
BGIBMGA001832	1.90924	1.72453	1.77752	1.80125	2.06701	2.39389	2.13813	2.36833	0.360315	1.99932	1.9811	2.47391	1.64779	2.07227	1.96068	2.54299
BGIBMGA001833	2.98961	2.96406	2.96511	3.13245	2.97166	3.74455	3.16503	4.11105	1.56837	3.51637	3.85517	4.35162	3.95435	4.03622	4.13021	4.87621
BGIBMGA001834	6.09112	4.77845	4.8704	7.70144	5.58775	9.19549	6.45382	7.25071	8.86924	6.34403	8.83505	9.29885	7.44439	9.69649	10.4001	9.05909
BGIBMGA001835	3.86964	3.62473	3.89397	5.43629	4.21765	6.16403	4.98656	7.78237	5.9072	7.20394	6.04635	6.39978	5.91171	7.11679	8.1087	7.55729
BGIBMGA001836	7.04186	9.08427	12.7453	22.8634	6.52659	7.02866	13.1217	16.739	147.952	123.038	177.619	163.518	144.282	153.334	187.948	187.268
BGIBMGA001837	0	0	0.0843933	0.0778453	0	0	0	0	93.7673	34.2705	0	47.964	1.29288	0	3.37157	27.6592
BGIBMGA001838	0.372938	0.458502	0.456425	0.421011	0.321795	0.364537	0.240291	0.152033	0.394136	0.225173	0.263873	0.427002	0.621538	0.472247	0.347324	0.504233
BGIBMGA001839	0.0513296	0	0	0.185428	0.111892	0.0668979	0	0.100441	217.134	80.8887	0.653731	105.494	2.90856	0.111425	8.41354	65.6066
BGIBMGA001840	0	0	0	0	0	0	0.870227	0	0	0	1.07509	0	0	0	0	0
BGIBMGA001841	409.922	346.643	342.438	442.967	386.833	359.221	356.404	499.545	9.73491	9.21704	8.25855	7.46347	16.0634	22.0921	16.1888	12.019
BGIBMGA001842	48.2936	29.5936	22.4797	22.9783	50.3386	27.3077	24.1122	20.8285	166.85	172.364	265.361	193.406	213.944	153.302	291.199	154.877
BGIBMGA001843	0.155742	0.0729428	0.152486	0	0.056583	0.0338298	0.0891979	0.152377	2.70668	0.893326	0.606077	0.53496	0.25956	1.0706	1.74055	0.982672
BGIBMGA001844	0	0	0	0	0	0	0	0	0	0	0	1.12545	0	0	0	0
BGIBMGA001845	0.24329	0.151928	0.211735	0.195307	0.235706	0.387541	0.325124	0.158688	0.533283	0.244823	0.22952	0.154755	0.0901036	0.293405	0	0
BGIBMGA001846	0	0	0	0.0264481	0.0478784	0.0381674	0	0	12.6275	6.97549	0	11.2663	0.341647	0.0317859	0.627298	5.8601
BGIBMGA001847	8.53301	6.18	7.33004	5.08635	8.62352	6.95205	9.4867	5.02748	0.551452	3.8679	7.02474	4.8217	3.45957	3.13954	5.48284	3.97223
BGIBMGA001848	0	0.0470258	0.0327689	0.120906	0.0547181	0.0872396	0.143763	0	0.0471616	0.0303117	0.0355213	0.0383207	0	0	0	0.0301678
BGIBMGA001849	30.658	29.6125	28.118	22.9003	33.7675	28.741	28.5596	21.0559	13.2599	25.7753	44.294	24.1391	25.3797	18.1817	30.2649	18.8544
BGIBMGA001850	6.97149	6.08503	5.63639	4.81748	6.79257	5.88522	4.85484	4.18552	0.0744219	0.334827	0.16816	0.39306	0.616142	0.458594	0.196748	0.142816
BGIBMGA001851	0.251222	0.745187	0.510157	0.386544	0.405652	0.654835	0.511579	0.436965	1.78312	2.05615	0.888763	2.90837	0.930413	1.55525	1.29982	1.96252
BGIBMGA001852	2.06544	1.96705	1.9087	1.88031	2.11877	2.52995	2.07567	2.32069	0.684815	1.40796	1.42722	1.35158	1.79016	1.66637	1.42469	1.46101
BGIBMGA001853	1346.62	1327.99	1699.31	1873.17	1385.23	1341.75	1696.39	2028.59	1140.06	852.732	692.984	676.819	908.276	908.102	683.42	724.552
BGIBMGA001854	6.16665	7.66654	8.09242	7.14379	6.80922	8.68921	8.7648	5.74909	7.09724	8.07041	9.2176	10.3876	6.88742	6.23767	10.7946	8.03209
BGIBMGA001855	26.9582	32.0235	28.9013	35.9078	30.2582	29.3116	34.4159	31.0418	47.5374	20.2779	24.7221	24.3712	19.7451	18.744	33.1015	20.3626
BGIBMGA001856	0.171513	0.0438159	0.0915965	0.0281632	0.101966	0.0812848	0.10716	0.0305103	0.131827	0.0282427	0	0	0	0	0	0.0281086
BGIBMGA001857	0.0566816	0.0637131	0.0813947	0.122857	0.0741351	0.0935727	0.12336	0.14049	0	0	0.00802104	0.0173063	0	0.0246087	0.014077	0
BGIBMGA001858	0	0	0	0	0	0	0	0	0.139342	0.23285	0	0.634037	0	0	0	0.178265
BGIBMGA001859	0.0268344	0.01571	0.0153261	0.0181761	0.0268104	0.0364304	0.0134477	0.0240666	0.749956	0.976175	0.0569601	1.622	0.219884	0.172328	0.354044	0.929212
BGIBMGA001860	95.7302	90.269	102.996	128.829	144.173	130.344	145.601	168.075	3526.89	1580.21	1781.99	1073.18	3279.63	4773	4662.75	2577.3
BGIBMGA001861	0	0	0	0	0	0	0	0	0	0	0.291348	0	0	0	0	0
BGIBMGA001862	0.632225	1.1104	0.619005	4.8533	2.23952	0	0	0.618563	42.7624	509.317	249.611	365.739	434.637	216.5	497.538	329.384
BGIBMGA001863	3.22333	3.56614	2.50983	3.30073	3.05678	3.67171	3.35785	3.50133	18.7763	77.0506	91.3168	81.0772	95.5962	88.8693	67.532	85.6069
BGIBMGA001864	0.957234	1.00305	0.853718	0.962769	1.10583	1.13737	1.06615	0.984024	0.0435116	0.11719	0.156058	0.136369	0.12743	0.103738	0.108184	0.165673
BGIBMGA001865	106.852	118.885	152.079	115.129	121.024	109.49	161.97	103.633	9.48277	3.41902	4.64538	5.73186	5.19741	5.22577	8.20361	5.72062
BGIBMGA001866	2.28245	1.99478	1.94603	1.62408	1.82909	2.05431	2.014	1.83779	0.37959	1.47701	1.40632	1.32542	1.48032	1.09051	1.41034	1.02375
BGIBMGA001867	70.0582	77.3986	97.1114	107.749	81.3382	75.7851	80.9896	115.696	79.9291	49.5066	52.6341	46.5625	47.531	59.7319	52.876	62.1726
BGIBMGA001868	3.62496	2.75597	2.0906	2.37686	2.62496	3.26826	3.71141	2.28345	1.5394	4.81211	4.90133	3.75248	4.71723	4.47348	4.85588	2.68557
BGIBMGA001869	0.0220289	0.015476	0.0191718	0.0265264	0.012005	0.0271153	0.0210276	0.0287372	0.244882	0.332516	0.033771	0.591325	0.0285548	0.0292233	0.0615478	0.187531
BGIBMGA001870	14.227	13.815	16.1741	12.6319	18.384	15.3061	18.0597	12.8102	36.5031	17.9295	37.7531	16.5832	23.4762	18.8823	39.8034	15.9048
BGIBMGA001871	2.10641	1.99872	2.08914	2.22352	2.86235	4.49227	3.8542	3.64001	1.8503	2.03159	2.14849	2.47441	2.46193	4.21625	4.58587	4.0932
BGIBMGA001872	16.0482	16.8979	14.8716	15.2693	18.6193	21.3736	16.3027	17.0767	41.7064	18.1769	13.9658	12.3616	21.8653	27.2934	20.2189	18.4425
BGIBMGA001873	202.593	184.225	173.025	243.163	163.937	97.4429	114.147	144.585	58.0842	190.631	173.596	176.231	263.827	354.112	232.376	264.826
BGIBMGA001874	83.216	65.6732	58.828	86.8269	57.0735	34.7072	39.1233	53.5524	38.055	71.7263	73.2824	66.3117	99.6546	134.698	85.8484	99.9505
BGIBMGA001875	4.36957	4.86607	6.21891	5.94934	3.79076	4.66729	4.88698	6.38749	1.16292	2.34908	2.09589	2.05858	2.08768	2.47932	2.40187	2.27151
BGIBMGA001876	253.416	176.809	179.829	228.961	217.21	146.878	160.079	195.341	10.4919	19.9304	3.91214	3.61527	22.3668	9.98714	6.40354	4.33337
BGIBMGA001877	18.6145	17.5795	19.4847	16.6705	18.503	18.9902	19.9708	18.7484	4.34052	9.39316	5.71805	8.78409	6.97941	6.67413	5.94162	7.144
BGIBMGA001878	0.0104782	0	0.0410365	0.0189263	0.0228412	0	0	0.0820144	0.295302	0.60735	0.0444834	0.887796	0.034926	0.0454919	0.0780686	0.472239
BGIBMGA001879	1.40038	0.870917	1.16881	0.787856	0.950824	1.1968	1.18333	0.898439	0.0646987	0.207916	0.24365	0.131426	0.382602	0.299009	0.342085	0.248314
BGIBMGA001880	0	0	0	0	0	0	0	0	0	0	0	0	0	0	0	0
BGIBMGA001881	6.79363	6.78232	5.60132	5.48964	4.67659	3.96106	5.22199	4.54783	0.503845	4.85747	15.9385	9.62076	4.17136	7.76184	9.65704	5.47899
BGIBMGA001882	2.80885	3.13408	2.68541	2.74565	2.41316	2.60561	3.10859	2.74816	1.42023	3.53153	8.59263	4.37005	3.11164	6.20501	6.40135	3.94666
BGIBMGA001883	3.94964	3.27344	3.02949	2.5643	4.60242	3.67683	3.5651	2.24378	6.20672	12.3632	7.72694	4.83481	9.64619	3.59547	7.05162	4.26555
BGIBMGA001884	4.69935	3.79934	4.3769	3.48587	5.1814	3.73732	3.29718	2.45358	23.4765	18.0315	9.41965	5.16838	15.1914	5.04146	8.50947	4.61915
BGIBMGA001885	11.2117	12.7928	12.2718	11.7662	15.6645	14.5701	13.4827	14.0719	8.8763	7.53524	8.00889	7.71697	9.17247	11.014	10.2114	8.44901
BGIBMGA001886	1.74454	3.04867	2.09237	2.10727	1.9965	3.18312	1.96707	2.79495	1.50569	2.54771	1.38865	2.1847	1.92618	2.9586	2.09183	2.37837
BGIBMGA001887	5.97866	6.45383	6.74986	5.7495	8.26902	7.91021	9.2806	5.48639	5.2291	6.55739	11.5529	8.92259	9.09818	8.27035	11.3204	9.46976
BGIBMGA001888	1.63772	1.93777	0.843933	2.17967	1.59711	1.40423	1.7772	2.10833	0.485841	1.48323	1.64667	1.38168	2.29846	1.40334	2.32799	1.01003
BGIBMGA001889	1.71096	0.989888	1.18248	1.27253	0.987267	1.57405	0.691705	1.37858	1.13457	1.45842	0	0.576176	1.67735	1.09239	1.49972	1.08862
BGIBMGA001890	0.0319475	0.0224441	0	0	0.0174103	0	0.0823373	0.0937713	0.0450179	0.0289339	0.0339067	0.0182894	0.0532436	0.069351	0.0297532	0.115186
BGIBMGA001891	0.0520627	0.0365757	0.050974	0.047019	0.11349	0.186596	0.223633	0.20375	7.11618	2.78195	0	4.35154	0.173535	0.169525	0.0242435	1.14973
BGIBMGA001892	0.0197769	0	0	0	0	0	0	0	0.557362	0.214937	0.0419796	0.135864	0	0	0	0.0713054
BGIBMGA001893	22.8177	23.1904	30.2343	23.9044	22.0513	24.1872	25.7446	22.6223	96.2447	27.1405	23.7328	25.6031	30.9295	27.4079	30.0342	28.5199
BGIBMGA001894	2.44948	3.52362	3.46415	3.05492	4.74626	9.55188	8.4841	7.22768	6.02663	5.00025	1.15542	7.25628	5.50786	7.13191	5.79363	8.51614
BGIBMGA001895	1.55202	2.05768	1.63646	1.71075	1.52678	2.87335	2.0376	2.92795	0.157015	0.792916	0.692672	0.929517	0.955052	1.84869	1.02292	1.42047
BGIBMGA001896	0.0311728	0.0194666	0.047477	0.0250247	0.294461	0.501072	0.434435	0.345657	0.0488069	0.106655	0.169099	0.0872467	0.27708	0.398497	0.316124	0.274738
BGIBMGA001897	5.37995	7.62165	5.70278	7.00704	8.11723	9.47446	9.49201	8.24354	8.11356	5.69796	6.39413	6.32532	6.66908	9.14509	9.68961	8.85704
BGIBMGA001898	31.9784	29.7293	46.1407	29.2713	39.9384	37.9798	41.9729	30.5817	61.3921	28.3958	54.3034	39.9729	32.2176	35.8052	61.0869	49.3266
BGIBMGA001899	0.0132549	0.0372481	0.0173037	0.0399028	0.0192627	0.0633423	0.159421	0.0864567	0.0622595	0.0640247	0.0375143	0.151765	0.0147271	0.0383648	0.057608	0.223022
BGIBMGA001900	0.849695	1.26348	0.872964	1.0117	0.49005	0.610812	0.379713	0.678487	0.0859067	0.103526	0.0404397	0.126517	0.0635023	0.0992558	0.0283887	0.0892966
BGIBMGA001901	9.68328	4.53522	4.7404	7.28767	11.4337	4.20674	5.54588	12.632	0	1.46165	1.71286	2.77176	0	5.25508	3.00607	1.45471
BGIBMGA001902	5.55949	2.78495	2.27196	3.9294	5.24277	4.47342	2.61648	4.20959	0.272487	0.394049	0.410466	0.857951	1.20854	1.62662	1.39572	1.00223
BGIBMGA001903	2.00881	1.54783	1.3958	2.16534	1.83633	2.70253	2.11543	1.902	1.27836	2.8757	3.50749	2.81938	3.23988	4.99369	2.77608	3.91341
BGIBMGA001904	7.36988	5.78315	7.17358	4.90435	6.52949	4.1847	5.29468	3.92156	1.03243	0.1171	0.823354	0.394773	0.861939	0.842021	0.842911	0.971198
BGIBMGA001905	1.23636	1.22873	0.944784	1.17105	1.28181	1.15938	1.08805	1.44567	0	0.0819317	0.224031	0.189896	0.0502564	0.0981901	0.224672	0.0815427
BGIBMGA001906	4.2659	3.68959	3.93776	4.14356	4.42611	3.88037	4.04218	3.62932	0.275111	0.123774	0.269372	0.335308	0.0976138	0.29667	0.181826	0.246372
BGIBMGA001907	0	0	0	0.0311389	0	0.0224683	0	0.033734	0.0485853	0.374721	0.256156	0.138171	0	0.11227	0.096333	0.124314
BGIBMGA001908	0	0	0	0	0.0220324	0.0263455	0.903035	0.0395553	3.30422	6.29784	3.17522	4.1198	3.23418	8.95176	7.37983	5.5391
BGIBMGA001909	0	0.265873	0.185268	0	0.412485	0.123308	1.30049	0.185136	25.5975	18.5085	8.63566	9.85786	7.88403	26.6997	22.5572	15.0094
BGIBMGA001910	6.57102	4.3086	4.84053	3.56066	3.6833	1.91671	3.01072	3.12267	30.7764	11.9024	9.56435	8.49093	5.00628	15.0114	6.41112	5.1332
BGIBMGA001911	0.070015	0.0245939	0	0	0.0953897	0.0684379	0.0601493	0.102753	27.2301	33.0686	25.3393	31.4046	20.0118	48.522	23.6373	42.8514
BGIBMGA001912	0	0.169642	0.236423	0.654237	0	0.157355	0.207447	0	102.76	79.6048	61.7638	66.2165	46.2803	115.582	60.4947	91.1979
BGIBMGA001913	41.7925	31.9054	34.0371	30.4196	49.7153	45.5193	42.53	46.3201	2.81883	2.56252	3.13683	2.49676	3.72435	4.57719	3.05469	2.33918
BGIBMGA001914	35.7682	35.3043	30.4684	27.5705	37.4619	29.42	27.8885	29.7105	0.15147	0	0	0.0923068	0.0895736	0.175007	0.10011	0.0484454
BGIBMGA001915	43.5991	55.5238	58.1361	50.921	48.6778	49.7345	55.6502	47.0015	74.2215	34.329	41.9947	41.5826	26.8298	29.5016	40.9264	45.2163
BGIBMGA001916	15.5599	18.8756	18.4232	20.8745	21.1991	22.2541	20.1288	22.4814	69.4742	32.4447	19.0585	33.5078	25.9321	23.32	20.8522	28.8251
BGIBMGA001917	42.7075	43.0756	50.5815	51.3362	46.6655	53.8394	52.9151	53.6585	0.727069	0.486773	0.159721	0.467695	0.28664	0.163343	0.140156	0.620111
BGIBMGA001918	34.4142	34.1151	41.4143	33.6353	45.3446	43.8244	44.8255	39.978	71.891	25.1192	25.0554	28.6496	26.3584	26.4289	29.5452	33.7373
BGIBMGA001919	0.501282	0.832396	0.468491	0.493876	0.533948	0.861196	0.254473	0.378984	1.15588	0.866722	0.556208	0.900062	0.721513	1.08818	0.912486	1.31445
BGIBMGA001920	196.85	213.899	193.934	227.593	191.041	176.042	152.053	209.625	96.7223	92.804	80.1346	106.939	80.0768	91.5302	80.8204	102.97
BGIBMGA001921	82.7406	87.4343	96.4429	96.8591	96.1968	85.2746	97.5263	99.0737	37.0115	17.7998	31.6615	24.1421	23.6875	22.7164	32.6559	24.5432
BGIBMGA001922	0	0	0	0	0	0	0	0	0	0	0	0	0	0	0	0
BGIBMGA001923	0	0	0	0	0	0.0199134	0	0	0.0861213	0.0553519	0	0.104965	0	0.0331679	0	0.0275445
BGIBMGA001924	0.00881106	0	0	0.00795748	0	0	0	0	0	0.0319197	0.00935143	0.0554861	0.029369	0	0.0082059	0.0397102
BGIBMGA001925	5.78093	6.81409	6.41702	5.60175	6.44447	6.103	5.67583	5.19184	8.44316	3.48511	5.48276	4.3456	4.91974	4.08133	4.61476	3.76949
BGIBMGA001926	31.5988	33.8605	30.4162	20.5379	33.3203	29.5391	39.0513	22.7462	250.028	91.9458	79.9493	71.2114	192.165	157.766	85.3546	123.217
BGIBMGA001927	1.20087	1.80957	1.49952	1.28886	1.75464	2.17752	2.04836	1.66872	1.03002	1.10335	2.38279	1.67386	3.79969	4.81695	8.08806	4.15715
BGIBMGA001928	83.0396	73.7522	67.4281	72.5812	90.5755	70.6382	66.7998	82.5222	60.1706	52.9711	45.7813	48.7487	79.97	81.9674	65.1801	68.6307
BGIBMGA001929	362.399	307.214	385.948	515.56	379.886	316.643	408.345	497.479	366.679	187.701	153.959	140.106	294.815	214.365	132.514	128.178
BGIBMGA001930	2.19071	1.76428	2.14491	1.3029	2.12567	1.39276	2.57057	1.20238	0.376462	2.95191	2.04152	2.47771	3.02769	4.3496	1.69192	3.41951
BGIBMGA001931	24.8288	24.1133	24.0892	24.5163	23.8576	20.3993	19.6352	23.4501	9.77765	11.0335	12.452	11.6593	14.6539	13.5392	10.754	12.867
BGIBMGA001932	17.3347	14.7057	9.60692	14.7692	14.6159	11.5093	19.1068	17.9201	4.60881	10.0714	4.16554	7.86417	3.27056	11.36	12.7934	12.3821
BGIBMGA001933	37.9737	36.51	41.274	38.3772	38.5172	32.7316	34.0973	39.9201	39.4425	22.5922	21.2929	18.4598	28.7631	25.1863	24.4926	24.8815
BGIBMGA001934	13.669	11.9685	12.2962	13.6105	12.7558	12.9994	13.1659	15.7421	2.97512	11.3411	16.6129	14.9837	15.349	14.935	21.6973	14.3388
BGIBMGA001935	14.9602	14.2626	13.8967	16.767	14.0197	15.1951	13.979	17.966	5.76796	14.8517	22.7573	18.6597	19.4941	19.3256	27.6411	18.7906
BGIBMGA001936	4.80208	4.2925	4.31748	5.56874	4.28695	4.6513	3.75622	5.64894	6.29279	4.36603	4.4025	5.27359	6.10356	4.58343	3.20193	4.0253
BGIBMGA001937	13.5587	14.2141	11.6932	12.5624	12.3278	9.88846	9.41508	11.9597	0.197988	3.30853	1.78946	3.61965	3.51247	3.50756	1.57025	3.54611
BGIBMGA001938	7.60648	9.21124	8.31965	6.60141	9.83415	10.0624	8.55589	7.15158	23.4326	6.82691	11.5397	7.00919	8.22289	7.78494	16.806	8.11221
BGIBMGA001939	1.67049	2.70277	1.90815	1.61152	1.8552	2.84513	1.85911	1.68392	3.33472	2.32668	1.5446	2.37633	1.94038	2.43124	2.1097	2.78332
BGIBMGA001940	17.5661	19.9501	19.1937	13.4818	24.546	26.1644	22.885	16.9137	54.0994	21.0567	27.9992	18.9584	31.3131	35.0592	39.9502	25.8673
BGIBMGA001941	0.162854	0	0	0	0.1775	0	0.279812	0	0	0	0.345682	0	0	0	0	0
BGIBMGA001942	0.269123	0.304353	0.269922	0.331972	0.321944	0.179651	0.304509	0.17982	16.9265	9.82082	0.139331	14.2119	0.612613	0.299228	1.08814	7.24189
BGIBMGA001943	100.234	99.9498	108.252	108.197	115.38	109.329	101.106	107.241	183.71	101.956	83.8022	73.3869	113.582	123.114	93.1273	82.5423
BGIBMGA001944	48.0128	52.9753	47.6772	58.7427	42.4866	43.4353	53.172	54.0481	5.87026	21.1157	20.1749	22.827	30.1636	28.4976	16.921	26.79
BGIBMGA001945	6.89227	7.04973	5.58468	7.82245	6.99405	7.29629	6.57899	9.04279	3.64667	10.1405	11.2667	10.9452	12.851	22.1272	12.0016	19.9466
BGIBMGA001946	4.87512	3.68839	5.14035	15.5793	4.08736	5.865	6.44335	19.0791	10.5687	35.3221	38.2088	45.0843	36.2494	42.3313	25.1462	50.7034
BGIBMGA001947	6.69103	6.48368	7.31918	16.5032	4.77803	6.73577	9.43498	14.7182	5.46202	15.6303	17.8269	18.7563	17.842	19.7336	12.7208	24.7899
BGIBMGA001948	0.304237	0.748077	0.297875	0.274763	0.497397	0.793023	0.784101	0.595324	0.428707	0	0	0.261256	0.25352	1.32086	0.850023	0.137115
BGIBMGA001949	6.27476	3.61073	2.26377	2.15102	6.36087	4.06625	3.24273	2.42569	2.94403	3.50685	4.5087	3.65998	5.1301	3.49221	7.17341	3.86684
BGIBMGA001950	35.8789	45.2849	45.0564	27.4219	48.1231	46.7247	48.4366	28.5081	22.0602	33.9073	55.2268	41.9095	21.2628	26.1835	54.0654	49.3641
BGIBMGA001951	5.41172	7.32089	5.74216	6.09227	5.95329	5.60967	5.21139	5.73806	1.52516	3.07752	3.44617	2.75229	4.36276	3.6609	3.77417	2.79065
BGIBMGA001952	0.205631	0	0	0	0	0.267999	0	0	3.18736	1.67611	0.218242	3.53162	0	0.892761	0.95754	2.40955
BGIBMGA001953	28.9946	34.2009	51.1691	47.1989	26.1401	23.7929	39.9774	40.6258	33.2909	37.6063	58.5063	64.7564	36.9875	25.6426	49.3392	65.1759
BGIBMGA001954	20.2773	23.9134	30.3207	32.8719	18.9582	20.3269	32.8777	31.3615	43.216	33.8803	41.3725	57.1739	23.1535	28.329	45.2673	53.8026
BGIBMGA001955	7.83144	9.94564	8.45411	8.52357	8.59047	9.87957	8.8843	8.25161	3.81997	5.18313	7.24612	5.86288	8.86857	6.64757	7.57408	7.33053
BGIBMGA001956	11.5258	11.779	12.2719	12.706	13.0425	13.6129	12.2581	14.5735	4.44107	3.89904	3.36422	2.8702	4.67734	3.78553	2.78293	2.96361
BGIBMGA001957	2.14021	2.57341	1.74622	1.94526	2.22054	2.80722	1.94471	2.69799	0.463972	1.9756	1.09205	1.17811	2.74375	1.35506	0.843284	0.952196
BGIBMGA001958	0	0	0	0	0	0	0	0	0.288679	0	0	0.0703689	0	0	0.0763174	0.147727
BGIBMGA001959	0.438512	0	0	0.792061	0.477949	0.285756	0	0	792.17	258.146	250.853	363.508	472.112	239.882	245.037	305.538
BGIBMGA001960	5.60813	8.89796	7.65019	8.19478	10.6797	15.7268	10.5019	10.9122	36.6714	12.7263	12.2385	13.8884	15.8575	19.5605	18.0163	23.0599
BGIBMGA001961	0.0965472	0.135655	0.378114	0	0.31569	0	0.165886	0.377844	0	0	0	0.110544	0	0.209583	0	0.17405
BGIBMGA001962	0.153278	0.143577	0.0500243	0.138429	0.129938	0.116531	0.182889	0.0666515	0.0599966	0.0848342	0.0180754	0.165749	0.0283837	0.0924259	0.0396529	0.0997825
BGIBMGA001963	88.0705	135.006	139.63	113.74	83.8921	90.9658	106.221	116.031	0.752933	0.701691	1.24761	1.51418	0.890509	0.666947	1.02014	1.90243
BGIBMGA001964	119.21	137.366	171.371	140.428	121.666	127.305	147.582	148.867	3.92555	1.53276	1.76592	1.86154	1.99657	4.39622	7.04847	8.31302
BGIBMGA001965	0	0	0	0	0.0400485	0.0638512	0.0210443	0.0718999	1.24264	0.621189	0.103993	0.603014	0.040825	0.23929	0.159695	0.30912
BGIBMGA001966	130.113	150.881	161.748	171.344	134.925	115.614	137.902	146.044	56.7981	59.0772	83.5284	69.3562	66.106	72.5863	87.3003	82.407
BGIBMGA001967	4.49929	5.59235	5.37661	5.8138	5.54521	5.95413	5.60964	7.29162	0.487696	2.77927	2.03253	2.23233	3.19167	3.65635	2.38523	2.82847
BGIBMGA001968	0.115653	0	0.22647	0	0.126055	0	0.0993567	0	1.30376	0.52372	1.84119	1.12557	1.34923	3.51481	3.12359	1.66795
BGIBMGA001969	0.00664997	0.0373746	0.0260437	0.0600574	0.0289921	0.0693352	0.0228517	0.0780752	0.206154	0.264998	0.0846936	0.34263	0.132994	0.101049	0.123865	0.215787
BGIBMGA001970	0.234276	0.109725	0.152918	0.141054	0.297903	0.254444	0.134176	0.152809	22.3384	8.77	0.0828813	15.5579	0.780889	0	1.09093	9.22108
BGIBMGA001971	0.918978	0	3.59905	0	2.00325	1.1977	1.57897	0	0	3.32917	1.95067	5.261	3.06313	1.9949	1.71172	1.65668
BGIBMGA001972	2.07335	1.13565	1.37627	0.571269	1.41717	1.0076	1.02645	0.481351	3.9615	7.00188	6.26585	5.0295	10.3078	6.94191	4.12373	3.92777
BGIBMGA001973	10.6338	13.2171	11.4792	16.7447	10.55	13.4148	12.4147	15.3392	1.53685	4.93882	2.17037	2.18531	4.54415	2.66349	2.41237	1.84326
BGIBMGA001974	0	0.0532698	0.14848	0.102719	0.0413223	0	0.0325704	0.0370934	0.160271	0.103009	0.160951	0.0868176	0.12637	0	0.0706175	0.0341734
BGIBMGA001975	0.047587	0	0	0	0	0	0	0.0931173	62.362	24.3936	0.202022	36.4509	1.11032	0	3.01367	23.4199
BGIBMGA001976	49.1259	41.3852	29.2065	27.2947	31.9429	21.4626	14.2247	17.3514	3.91554	10.9102	10.3219	7.64503	12.7761	15.9315	7.26123	7.8528
BGIBMGA001977	0	0	0	0	0	0	0	0	0.0688504	0.0442515	0	0	0	0	0	0
BGIBMGA001978	0	0	0	0	0	0	0	0	0	0	0.0342662	0	0	0.0350431	0.0300686	0
BGIBMGA001979	0.664651	0.322027	0.284237	0.413974	0.566218	0.517753	0.53818	0.568068	0.92581	0.484332	0.972984	0.787246	0.50929	0.878955	0.910715	0.798797
BGIBMGA001980	1.64614	1.2616	1.61172	2.16242	0.897091	2.73052	1.79987	2.19623	0.210874	0.677664	2.06475	1.45642	0.498809	1.46185	0.836224	1.48378
BGIBMGA001981	1.21951	1.22641	1.35766	1.48713	1.07954	1.21826	1.24444	1.78065	0.0872306	0.953103	0.538745	0.836364	0.288874	1.73351	0.737952	1.29453
BGIBMGA001982	13.1641	13.5196	14.932	17.3594	11.5448	11.0703	13.2957	16.9079	3.30622	14.1392	10.3439	14.6075	10.227	9.01122	9.518	11.1235
BGIBMGA001983	12.8507	12.6931	9.55194	25.0483	16.2712	12.2924	12.0781	18.8019	0	17519.6	24835.4	15387.4	19426.4	16478.1	15673.7	14488.1
BGIBMGA001984	16.1385	19.1174	15.2177	12.7364	17.3735	15.9206	10.8783	9.37671	52.6196	24.2854	34.889	23.1403	19.1999	16.4387	20.9497	18.0828
BGIBMGA001985	1.84424	1.86013	1.48351	1.38222	1.65146	1.78525	1.1702	2.11136	0.49603	1.05345	0.795934	0.849898	1.17333	1.34556	1.08329	0.882907
BGIBMGA001986	0.0794502	0	0	0.0717533	0.0432977	0.0517737	0.0682549	0	0	0.0719557	0	0	0.397235	0.0862345	0.0739934	0.0716141
BGIBMGA001987	9.86558	8.66361	10.5374	5.31552	11.0278	9.16849	11.0277	7.73288	0.31595	0.913804	0.654413	1.09107	1.4013	1.58187	0.991885	0.858939
BGIBMGA001988	11.1317	11.0251	10.4744	8.40855	11.8455	10.9815	10.3052	8.87854	0.508363	1.58969	1.6052	1.27494	1.74594	1.38556	1.07904	1.32575
BGIBMGA001989	0	0	0	0.057705	0.0174103	0.0208186	0	0	12.605	11.7761	0.10172	17.631	0.585679	0.0346755	1.24964	11.2594
BGIBMGA001990	3.81492	3.15437	3.04346	3.28938	3.23401	3.21235	2.69742	3.19488	1.28309	6.96701	6.16497	5.59028	8.94822	7.15674	5.05887	5.51884
BGIBMGA001991	4098.46	3975.94	4822.28	3974.2	5055.62	4737.02	4941.1	4056.15	33486.4	11020.5	10448.7	7159.01	13445.6	12908.6	10457	11262.6
BGIBMGA001992	6.65007	5.28127	6.22792	6.05805	5.48337	5.12485	5.56398	6.56294	4.07424	13.1977	14.1158	9.73283	15.8053	13.4316	12.7098	10.4247
BGIBMGA001993	0.928536	0.469675	0.872755	0.469606	0.607226	0.822909	0.829605	0.799454	0.314021	0.740034	0.236515	0.680412	0.371399	0.564382	0.207543	0.200869
BGIBMGA001994	1.94275	1.34919	1.19216	1.11754	1.57259	1.57402	1.27992	1.293	0.44638	1.43449	1.32381	1.32046	1.97979	2.29936	1.49816	1.51244
BGIBMGA001995	2.10615	0	2.06211	1.90211	2.29557	0	1.80938	0	0	0	0	2.41148	0	4.572	3.92299	5.69527
BGIBMGA001996	0.130529	0.0539418	0.180423	0.277374	0.117162	0.0800559	0.0791552	0.255417	0.151473	0.431143	0.456348	0.61539	0.409487	0.666707	0.643575	0.899717
BGIBMGA001997	0.0748244	0.105133	0.293039	0.405454	0.326215	0.0975187	0.514248	0.439245	0	0.271065	0.635306	1.28507	1.49643	1.13699	0.836224	1.07911
BGIBMGA001998	1.67852	1.45607	0.800275	1.05455	1.60676	1.2555	1.32915	1.48516	0.370212	1.05752	1.20829	0.768741	1.36222	0.823793	0.897161	0.815688
BGIBMGA001999	1.68915	1.61821	2.3304	2.14959	1.63185	0.950636	1.78094	1.72777	0.865536	2.15565	1.14084	1.71425	2.04737	2.0834	1.78766	2.07621
[truncated: 12,624 more rows]
